# Supplementary material for: Estimating and explaining the spread of COVID-19 at the county level in the USA
Source: Commun Biol. 2021 Jan 5;4:60. doi: 10.1038/s42003-020-01609-6 (PMC7785728; doi:10.1038/s42003-020-01609-6)
Supplement: Supplementary file 4 — Supplementary Data 1 [file 42003_2020_1609_MOESM4_ESM.csv]

ST	state_county5	fips	lon	lat	den	r0.est	r0.est.cor	r0.l66.cor	r0.u66.cor	r0.pred	r0.pred.se	R0.pred	R0.pred.l66	R0.pred.u66
AL	AL_Autauga Coun	1001	-86.494165	32.500389	35.6848347487011	0.0520531987929581	0.0823339999085427	0.0479505059904991	0.115913727086426	0.100143018770717	0.0285685185769466	2.0073659894771	1.66325060480091	2.40342822784235
AL	AL_Baldwin Coun	1003	-87.762381	30.548923	42.5198148937258	0.0520531987929581	0.0823339999085427	0.0479505059904991	0.115913727086426	0.116898932611277	0.0269516425448049	2.23307851000428	1.87882555201008	2.63588927774172
AL	AL_Barbour Coun	1005	-85.310038	31.844036	10.5366087749173	0.0520531987929581	0.0823339999085427	0.0479505059904991	0.115913727086426	0.0924764710881105	0.0278380976969819	1.91010561846497	1.58703816630998	2.2813628924599
AL	AL_Bibb County,	1007	-87.127659	33.030921	13.8231261870222	0.0520531987929581	0.0823339999085427	0.0479505059904991	0.115913727086426	0.0938956616643406	0.0286886735364368	1.92783171525982	1.59318213661571	2.31388400889886
AL	AL_Blount Count	1009	-86.591491	33.955243	34.314496473097	0.0520531987929581	0.0823339999085427	0.0479505059904991	0.115913727086426	0.0901277645210267	0.0283241155011386	1.88104448662919	1.55668220186524	2.25493426270498
AL	AL_Bullock Coun	1011	-85.701192	32.116327	6.22896145720911	0.0520531987929581	0.0823339999085427	0.0479505059904991	0.115913727086426	0.0894947408151548	0.0281576727396906	1.87327029112128	1.55172927330959	2.24366261389943
AL	AL_Butler Count	1013	-86.65355	31.773539	9.651678428782	0.0520531987929581	0.0823339999085427	0.0479505059904991	0.115913727086426	0.0975408845008633	0.0285596576068673	1.97393937720769	1.63443205704985	2.36495593282524
AL	AL_Calhoun Coun	1015	-85.819442	33.72546	71.6307727909646	0.0520531987929581	0.0823339999085427	0.0479505059904991	0.115913727086426	0.0933948927084783	0.0276149597230312	1.9215626339339	1.59939153029007	2.29128783627572
AL	AL_Chambers Cou	1017	-85.266474	32.860439	21.2872947234984	0.0520531987929581	0.0823339999085427	0.0479505059904991	0.115913727086426	0.0887719113141359	0.0272719962642705	1.86442337529876	1.55345656178386	2.22111398703974
AL	AL_Cherokee Cou	1019	-85.629194	34.179333	16.8572079428878	0.0520531987929581	0.0823339999085427	0.0479505059904991	0.115913727086426	0.0798135290021502	0.0272113394683615	1.75742225825476	1.46124488607575	2.09785511252932
AL	AL_Chilton Coun	1021	-86.687406	32.877547	24.4773604228052	0.0520531987929581	0.0823339999085427	0.0479505059904991	0.115913727086426	0.0960447149655815	0.0286113735943427	1.95491364293592	1.61741585291378	2.3438734674079
AL	AL_Choctaw Coun	1023	-88.264164	32.016562	5.27807986399774	0.0520531987929581	0.0823339999085427	0.0479505059904991	0.115913727086426	0.102098170825242	0.0275367897152513	2.03276494100372	1.69692842888289	2.41714720735813
AL	AL_Clarke Count	1025	-87.815673	31.685685	7.28125381984942	0.0520531987929581	0.0823339999085427	0.0479505059904991	0.115913727086426	0.103065731759532	0.0276866840873341	2.04542474685875	1.70623901195646	2.43382786781553
AL	AL_Clay County,	1027	-85.820227	33.272412	8.43174381650622	0.0520531987929581	0.0823339999085427	0.0479505059904991	0.115913727086426	0.0830452115638011	0.0278113227468147	1.79546206032563	1.48806237156771	2.14956690354856
AL	AL_Cleburne Cou	1029	-85.494315	33.62977	10.2605407330814	0.0520531987929581	0.0823339999085427	0.0479505059904991	0.115913727086426	0.079832390911652	0.0271251873634839	1.75764246269779	1.46230773134504	2.0969555239083
AL	AL_Coffee Count	1031	-85.904715	31.354433	29.696914767565	0.0520531987929581	0.0823339999085427	0.0479505059904991	0.115913727086426	0.102406306359788	0.0285370764714594	2.03679014974823	1.68907776965248	2.43668717571342
AL	AL_Colbert Coun	1033	-87.685151	34.723385	34.1991690642113	0.0520531987929581	0.0823339999085427	0.0479505059904991	0.115913727086426	0.0903227445309819	0.0286098971533942	1.88344402683006	1.55571734840309	2.26173316139175
AL	AL_Conecuh Coun	1035	-86.996483	31.418674	5.46469697605274	0.0520531987929581	0.0823339999085427	0.0479505059904991	0.115913727086426	0.0983499159520036	0.0283274589625949	1.98428610654129	1.64595623618024	2.37341503648078
AL	AL_Coosa County	1037	-86.155035	32.975932	6.17788495484456	0.0520531987929581	0.0823339999085427	0.0479505059904991	0.115913727086426	0.0854080623271129	0.0282840964840135	1.82367366234016	1.50755782993644	2.18845663100031
AL	AL_Covington Co	1039	-86.410955	31.282449	13.7024650942004	0.0520531987929581	0.0823339999085427	0.0479505059904991	0.115913727086426	0.100210831384068	0.0286149455290049	2.00824284703704	1.66348988202888	2.40512224859223
AL	AL_Crenshaw Cou	1041	-86.29708	31.743487	8.70405632230169	0.0520531987929581	0.0823339999085427	0.0479505059904991	0.115913727086426	0.0954722796905372	0.0285680675066245	1.94767164167663	1.61163061527206	2.33492981168317
AL	AL_Cullman Coun	1043	-86.831859	34.162362	42.8463317956119	0.0520531987929581	0.0823339999085427	0.0479505059904991	0.115913727086426	0.0914652480088988	0.0283941578327416	1.89755159717205	1.57019852277828	2.27488326943894
AL	AL_Dale County,	1045	-85.641269	31.383346	33.738629314822	0.0520531987929581	0.0823339999085427	0.0479505059904991	0.115913727086426	0.102248896178009	0.0283702326700162	2.03473312322228	1.68918458062896	2.43183369179433
AL	AL_Dallas Count	1047	-87.034955	32.408815	14.4559875696919	0.0520531987929581	0.0823339999085427	0.0479505059904991	0.115913727086426	0.0979470074522153	0.0285946522982745	1.97912812375492	1.63853246292242	2.3714227532465
AL	AL_DeKalb Count	1049	-85.817208	34.45511	35.4577487364313	0.0520531987929581	0.0823339999085427	0.0479505059904991	0.115913727086426	0.0838288264366054	0.0273883804969213	1.80478065920373	1.50048477109043	2.15448400671293
AL	AL_Elmore Count	1051	-86.225647	32.559652	47.7055462319309	0.0520531987929581	0.0823339999085427	0.0479505059904991	0.115913727086426	0.10053242427174	0.0284365710795306	2.01240522211212	1.66909144353508	2.40724726191496
AL	AL_Escambia Cou	1053	-87.282053	31.088737	14.8410035825616	0.0520531987929581	0.0823339999085427	0.0479505059904991	0.115913727086426	0.106097608512222	0.0279161081812726	2.08548464302387	1.7384494207773	2.48300764898065
AL	AL_Etowah Count	1055	-86.025393	34.013693	71.9481546269168	0.0520531987929581	0.0823339999085427	0.0479505059904991	0.115913727086426	0.0925591003435539	0.0277752367270742	1.91113424256226	1.5886084586399	2.28164462718573
AL	AL_Fayette Coun	1057	-87.770355	33.726422	10.0006876549392	0.0520531987929581	0.0823339999085427	0.0479505059904991	0.115913727086426	0.0902502869677609	0.0287314784697997	1.8825520467596	1.55365705779078	2.262428740904
AL	AL_Franklin Cou	1059	-87.793594	34.460481	18.7285237978415	0.0520531987929581	0.0823339999085427	0.0479505059904991	0.115913727086426	0.0885703445322631	0.0287219239569297	1.86196207246037	1.53600850122166	2.23859893663116
AL	AL_Geneva Count	1061	-85.788849	31.09426	17.5198328148677	0.0520531987929581	0.0823339999085427	0.0479505059904991	0.115913727086426	0.0994632632984276	0.0285881854150541	1.99859250733132	1.6554396542633	2.39365764304405
AL	AL_Greene Count	1063	-87.924	32.830505	4.74502995963448	0.0520531987929581	0.0823339999085427	0.0479505059904991	0.115913727086426	0.0943944683261102	0.0283607378668095	1.9340918003127	1.6021480941591	2.31634637889862
AL	AL_Hale County,	1065	-87.626084	32.775804	8.61630810577098	0.0520531987929581	0.0823339999085427	0.0479505059904991	0.115913727086426	0.0959196700268167	0.0285103326561149	1.9533299154411	1.61715305718128	2.34058655805291
AL	AL_Henry County	1067	-85.268828	31.478593	11.6873971481284	0.0520531987929581	0.0823339999085427	0.0479505059904991	0.115913727086426	0.0946186889179393	0.0279578206460227	1.93691086508837	1.60897540088048	2.3137712835299
AL	AL_Houston Coun	1069	-85.391221	31.20455	70.2776966593361	0.0520531987929581	0.0823339999085427	0.0479505059904991	0.115913727086426	0.107496672487805	0.0282521884946239	2.10417082709733	1.75078890095621	2.50947679195291
AL	AL_Jackson Coun	1071	-85.938698	34.731984	17.6895116290135	0.0520531987929581	0.0823339999085427	0.0479505059904991	0.115913727086426	0.0785272008087355	0.0273667963638036	1.74245504851921	1.44671338759648	2.08277575135217
AL	AL_Jefferson Co	1073	-86.814688	33.518601	226.250608466242	0.0520531987929581	0.0823339999085427	0.0479505059904991	0.115913727086426	0.110714652134508	0.0285889531297031	2.14763494552081	1.78457466558752	2.56436682741242
AL	AL_Lamar County	1075	-88.109649	33.762769	8.80272234941304	0.0520531987929581	0.0823339999085427	0.0479505059904991	0.115913727086426	0.090811840860354	0.0286666459911845	1.88947347453181	1.5603156109428	2.26947130667988
AL	AL_Lauderdale C	1077	-87.608759	34.866179	49.8064116320875	0.0520531987929581	0.0823339999085427	0.0479505059904991	0.115913727086426	0.0918884886052743	0.0285103329220856	1.90279827343533	1.5734868117636	2.28256383365531
AL	AL_Lawrence Cou	1079	-87.272414	34.543683	17.7015556976041	0.0520531987929581	0.0823339999085427	0.0479505059904991	0.115913727086426	0.0854114782534424	0.0284659697928179	1.82371469254013	1.50570865768904	2.19101630706983
AL	AL_Lee County,	1081	-85.345833	32.588092	103.198412987457	0.0520531987929581	0.0823339999085427	0.0479505059904991	0.115913727086426	0.10298134924138	0.0275590790261566	2.04431827520376	1.70673227250722	2.43065679103601
AL	AL_Limestone Co	1083	-86.938972	34.815612	62.9056317494887	0.0520531987929581	0.0823339999085427	0.0479505059904991	0.115913727086426	0.0908387048944463	0.0280345371056562	1.88980507564347	1.56734445109178	2.26089229409344
AL	AL_Lowndes Coun	1085	-86.618688	32.162415	5.17898033920994	0.0520531987929581	0.0823339999085427	0.0479505059904991	0.115913727086426	0.0923662219502493	0.0285921649275231	1.90873382477175	1.57773430396826	2.29055206281366
AL	AL_Macon County	1087	-85.715007	32.425739	11.3748613392803	0.0520531987929581	0.0823339999085427	0.0479505059904991	0.115913727086426	0.0903626514247773	0.0280638428198953	1.88393543431033	1.56195191849773	2.25457569033189
AL	AL_Madison Coun	1089	-86.613232	34.746392	177.122199548504	0.0520531987929581	0.0823339999085427	0.0479505059904991	0.115913727086426	0.0990753375065482	0.0278288588294658	1.99359877636016	1.65958381232663	2.37674757476194
AL	AL_Marengo Coun	1091	-87.800648	32.340479	7.40959559562935	0.0520531987929581	0.0823339999085427	0.0479505059904991	0.115913727086426	0.0991425868264886	0.0281869339875639	1.9944637859111	1.65633804373555	2.38300612585138
AL	AL_Marion Count	1093	-87.8743	34.111797	15.4254870216991	0.0520531987929581	0.0823339999085427	0.0479505059904991	0.115913727086426	0.0901629412747686	0.0287613512373677	1.88147721916904	1.55241346764069	2.26161495542661
AL	AL_Marshall Cou	1095	-86.293279	34.311974	59.955108277198	0.0520531987929581	0.0823339999085427	0.0479505059904991	0.115913727086426	0.0904880758742147	0.0279048939145738	1.88548053268847	1.5649846044244	2.25410222598151
AL	AL_Mobile Count	1097	-88.170637	30.683993	97.0362356791769	0.0258382431274899	0.138172971914922	0.110551830723838	0.165485061150049	0.121827182586142	0.0262948015624172	2.30299676665445	1.94843102972072	2.70443260273959
AL	AL_Monroe Count	1099	-87.360894	31.505611	7.73718873842482	0.0520531987929581	0.0823339999085427	0.0479505059904991	0.115913727086426	0.101642863696522	0.0280255288288738	2.02682833865417	1.68622764915593	2.4176450020158
AL	AL_Montgomery C	1101	-86.243797	32.346175	109.334303995025	0.0520531987929581	0.0823339999085427	0.0479505059904991	0.115913727086426	0.108853949368441	0.028482412504299	2.12242057477993	1.76394574864919	2.53387943541204
AL	AL_Morgan Count	1103	-86.930781	34.514252	77.1307925661933	0.0520531987929581	0.0823339999085427	0.0479505059904991	0.115913727086426	0.0942377073725778	0.0282599995478927	1.93212275523457	1.60153930052583	2.31263639280755
AL	AL_Perry County	1105	-87.369219	32.581066	4.75769136350412	0.0520531987929581	0.0823339999085427	0.0479505059904991	0.115913727086426	0.0932594422235132	0.0285486742684814	1.91986962943773	1.58781937843638	2.30272311361731
AL	AL_Pickens Coun	1107	-88.066472	33.292973	8.64510774682123	0.0520531987929581	0.0823339999085427	0.0479505059904991	0.115913727086426	0.094232603248709	0.0284948495296393	1.93205866911729	1.59893376619434	2.31594629790773
AL	AL_Pike County,	1109	-85.948647	31.787277	19.0216135531061	0.0520531987929581	0.0823339999085427	0.0479505059904991	0.115913727086426	0.0979766968015933	0.0284350143805322	1.97950785253158	1.64062730735787	2.36951630866305
AL	AL_Randolph Cou	1111	-85.427266	33.257607	15.0184145263824	0.0520531987929581	0.0823339999085427	0.0479505059904991	0.115913727086426	0.0842550739472114	0.0272306203711844	1.80986511559732	1.50652646783152	2.15814988888934
AL	AL_Russell Coun	1113	-85.062843	32.421972	34.56513481341	0.0520531987929581	0.0823339999085427	0.0479505059904991	0.115913727086426	0.0948122349205807	0.027273249231663	1.93934679697752	1.6185728398008	2.30670656258794
AL	AL_St. Clair Co	1115	-86.369107	33.660628	52.872672642982	0.0520531987929581	0.0823339999085427	0.0479505059904991	0.115913727086426	0.0941615555387667	0.0282576161773375	1.93116678075086	1.60073793784471	2.31150577327652
AL	AL_Shelby Count	1117	-86.737978	33.290719	103.823061749121	0.0520531987929581	0.0823339999085427	0.0479505059904991	0.115913727086426	0.104239195422633	0.0285915672999788	2.06085930754074	1.70930586616263	2.46508309060081
AL	AL_Sumter Count	1119	-88.232646	32.57442	5.25328518476584	0.0520531987929581	0.0823339999085427	0.0479505059904991	0.115913727086426	0.0982630342377517	0.0279494711099185	1.98317298936076	1.64918937460314	2.36659605819085
AL	AL_Talladega Co	1121	-86.169238	33.372083	40.6140255497782	0.0520531987929581	0.0823339999085427	0.0479505059904991	0.115913727086426	0.0932705773581029	0.0281702587893679	1.92000876506672	1.59202815256913	2.29745639695279
AL	AL_Tallapoosa C	1123	-85.864503	32.85306	20.3389983850315	0.0520531987929581	0.0823339999085427	0.0479505059904991	0.115913727086426	0.0911068554675147	0.0280494045173266	1.89311748903136	1.57005258744774	2.26490085026186
AL	AL_Tuscaloosa C	1125	-87.520229	33.214154	59.7859207459112	0.0520531987929581	0.0823339999085427	0.0479505059904991	0.115913727086426	0.104172330381881	0.0286797855007469	2.05997745128112	1.70753448995735	2.46540577392665
AL	AL_Walker Count	1127	-87.253922	33.834858	30.4529369708346	0.0520531987929581	0.0823339999085427	0.0479505059904991	0.115913727086426	0.0934341818279335	0.0286912824797322	1.92205392524919	1.58816620489164	2.30728117265764
AL	AL_Washington C	1129	-88.18612	31.410368	5.79035773852199	0.0520531987929581	0.0823339999085427	0.0479505059904991	0.115913727086426	0.105381413754568	0.0269958028918505	2.07596810568956	1.74081358771032	2.45823674543241
AL	AL_Wilcox Count	1131	-87.380407	31.999753	4.41306693751681	0.0520531987929581	0.0823339999085427	0.0479505059904991	0.115913727086426	0.0967100936168111	0.0282924266760197	1.96335738118291	1.62822076632782	2.34891678059117
AL	AL_Winston Coun	1133	-87.415693	34.163824	14.4377294633348	0.0520531987929581	0.0823339999085427	0.0479505059904991	0.115913727086426	0.0874028986659245	0.0286742805771579	1.8477556059203	1.52426466968373	2.22157865117053
AZ	AZ_Apache Count	4001	-109.41484	35.577687	2.47395356523567	0.0341963664252002	0.0884985017744499	0.0574731698570784	0.11970083192108	0.100157633074736	0.0297828200705116	2.00755493640598	1.64987026488069	2.42169880269863
AZ	AZ_Cochise Coun	4003	-110.063053	31.607357	7.817369187564	0.0341963664252002	0.0884985017744499	0.0574731698570784	0.11970083192108	0.0838331652101264	0.030360801688321	1.80483235845837	1.47007010065239	2.19539411695248
AZ	AZ_Coconino Cou	4005	-111.590056	35.514426	2.96831320025438	0.0341963664252002	0.0884985017744499	0.0574731698570784	0.11970083192108	0.080358629767473	0.0305588993815327	1.76379464544335	1.43310298070108	2.15039785453413
AZ	AZ_Gila County,	4007	-111.007494	33.82356	4.34859098842177	0.0341963664252002	0.0884985017744499	0.0574731698570784	0.11970083192108	0.0760143715866129	0.0288801001177261	1.71350049062377	1.40673088911907	2.06951673732985
AZ	AZ_Graham Count	4009	-109.812181	32.86733	3.23066584312353	0.0341963664252002	0.0884985017744499	0.0574731698570784	0.11970083192108	0.0826712102540196	0.0298482464491125	1.79102758472874	1.46348003710942	2.17230904251744
AZ	AZ_Greenlee Cou	4011	-109.248712	32.970402	1.98382279421056	0.0341963664252002	0.0884985017744499	0.0574731698570784	0.11970083192108	0.0849706183226128	0.030415429184372	1.81842519235546	1.48110992460425	2.21194162121397
AZ	AZ_La Paz Count	4012	-114.172146	33.908361	1.8055942220647	0.0341963664252002	0.0884985017744499	0.0574731698570784	0.11970083192108	0.0619561490872569	0.0296365937667786	1.55830370480707	1.26699120123773	1.89913090990318
AZ	AZ_Maricopa Cou	4013	-112.04143	33.493403	187.734747606999	0.0432172674393246	0.0735239166927946	0.0428644306166271	0.104009851391163	0.109091419651292	0.0261916419342454	2.12562591925968	1.79373667069357	2.50235036792615
AZ	AZ_Mohave Count	4015	-114.249634	35.069679	6.0816957299319	0.0341963664252002	0.0884985017744499	0.0574731698570784	0.11970083192108	0.0692048632763939	0.029260383559595	1.63690194851653	1.33748271127164	1.98576444896906
AZ	AZ_Navajo Count	4017	-110.211155	34.893625	4.29990146670815	0.0341963664252002	0.0884985017744499	0.0574731698570784	0.11970083192108	0.0900617895036568	0.0301778151912179	1.88023309023916	1.53638251607368	2.28029475483556
AZ	AZ_Pima County,	4019	-110.96001	32.216707	44.0022882217414	0.0228384587655372	0.0937038285767552	0.0588997155652593	0.125679418440299	0.0923802799751325	0.0327813096951869	1.90890870210851	1.53338634657164	2.35123524360503
AZ	AZ_Pinal County	4021	-111.588364	33.060133	33.2466339097241	0.0341963664252002	0.0884985017744499	0.0574731698570784	0.11970083192108	0.0794416434730258	0.0277318434138757	1.75308500005786	1.45223730147823	2.09984300356271
AZ	AZ_Santa Cruz C	4023	-110.943195	31.434733	14.4990107326349	0.0341963664252002	0.0884985017744499	0.0574731698570784	0.11970083192108	0.0825309919118244	0.0298050653734141	1.78936721238159	1.46249728971008	2.16979193058846
AZ	AZ_Yavapai Coun	4025	-112.267767	34.629014	11.1673818783803	0.0341963664252002	0.0884985017744499	0.0574731698570784	0.11970083192108	0.0755648640721185	0.0294203570413631	1.7083603505087	1.39703523148722	2.07071789142084
AZ	AZ_Yuma County,	4027	-114.598663	32.65004	14.9553861606601	0.0341963664252002	0.0884985017744499	0.0574731698570784	0.11970083192108	0.0705918218349412	0.0302495781441846	1.65228441537173	1.34124258412209	2.01641050049888
AR	AR_Arkansas Cou	5001	-91.461284	34.405316	6.53032588716509	0.0139146360207101	0.0525185903403099	0.0212846345977196	0.0835441245649118	0.0854557476446288	0.0292783679576702	1.82424649596386	1.49776945495773	2.20288032820551
AR	AR_Ashley Count	5003	-91.87136	33.179373	8.08126899896495	0.0139146360207101	0.0525185903403099	0.0212846345977196	0.0835441245649118	0.0935520746398469	0.0283507005724976	1.92352869536123	1.59312138582192	2.30408197981116
AR	AR_Baxter Count	5005	-92.383933	36.332208	27.5913015094348	0.0139146360207101	0.0525185903403099	0.0212846345977196	0.0835441245649118	0.0822598508233022	0.0291368774807609	1.78615990139705	1.46652164640817	2.15693463630411
AR	AR_Benton Count	5007	-94.230543	36.337348	122.917889650482	0.0139146360207101	0.0525185903403099	0.0212846345977196	0.0835441245649118	0.0900778095907514	0.0289726664585934	1.88043008922177	1.54927186218208	2.26340193745441
AR	AR_Boone County	5009	-93.099344	36.267871	24.0131682682363	0.0139146360207101	0.0525185903403099	0.0212846345977196	0.0835441245649118	0.079953848759498	0.0291991965183514	1.75906093867486	1.4426442692607	2.12645833657142
AR	AR_Bradley Coun	5011	-92.103312	33.569321	6.3499755519186	0.0139146360207101	0.0525185903403099	0.0212846345977196	0.0835441245649118	0.0887421599660735	0.0287307171422296	1.86405992880366	1.53772402895557	2.24113722709512
AR	AR_Calhoun Coun	5013	-92.495555	33.591116	3.16711082838665	0.0139146360207101	0.0525185903403099	0.0212846345977196	0.0835441245649118	0.0838148410896677	0.028679253063475	1.80461402262841	1.48705383006685	2.17196081548294
AR	AR_Carroll Coun	5015	-93.570816	36.373069	17.0590993177244	0.0139146360207101	0.0525185903403099	0.0212846345977196	0.0835441245649118	0.0766942892031353	0.0291047620422647	1.72129805632544	1.41120814786841	2.08151348687631
AR	AR_Chicot Count	5017	-91.318378	33.32186	5.65408766427785	0.0139146360207101	0.0525185903403099	0.0212846345977196	0.0835441245649118	0.0927118962927001	0.0283520600560665	1.91303746725349	1.58403524186448	2.29206152206015
AR	AR_Clark County	5019	-93.124856	34.094705	9.76321417852008	0.0139146360207101	0.0525185903403099	0.0212846345977196	0.0835441245649118	0.0823999968613349	0.0289491952290957	1.78781712699728	1.46985092170209	2.156285517491
AR	AR_Clay County,	5021	-90.372418	36.370695	8.75827148567609	0.0139146360207101	0.0525185903403099	0.0212846345977196	0.0835441245649118	0.0785738988512955	0.028740054184776	1.74299668339528	1.43344299001016	2.10172317098217
AR	AR_Cleburne Cou	5023	-92.037481	35.510232	16.2535225424554	0.0139146360207101	0.0525185903403099	0.0212846345977196	0.0835441245649118	0.0829370581850611	0.0295386396580853	1.79417883484941	1.46931854779341	2.17170826127862
AR	AR_Cleveland Co	5025	-92.139146	33.914989	5.1296281680395	0.0139146360207101	0.0525185903403099	0.0212846345977196	0.0835441245649118	0.0854329301621331	0.0290260295482628	1.82397237711722	1.50013831018322	2.19906437461175
AR	AR_Columbia Cou	5027	-93.247459	33.258045	11.8089964339643	0.0139146360207101	0.0525185903403099	0.0212846345977196	0.0835441245649118	0.0865689677089304	0.0278959683040438	1.837658730942	1.52368319830869	2.19914720255746
AR	AR_Conway Count	5029	-92.70416	35.214487	14.2024663842744	0.0139146360207101	0.0525185903403099	0.0212846345977196	0.0835441245649118	0.0814787128401101	0.0295537515694596	1.77694461026193	1.45440512117763	2.1519643164254
AR	AR_Craighead Co	5031	-90.669325	35.835235	59.7441794533833	0.0139146360207101	0.0525185903403099	0.0212846345977196	0.0835441245649118	0.0920850949396369	0.0291700568456629	1.90523927311728	1.56852944428779	2.29479720245516
AR	AR_Crawford Cou	5033	-94.28436	35.496882	40.4204395990753	0.0139146360207101	0.0525185903403099	0.0212846345977196	0.0835441245649118	0.081347659819802	0.0291064279508207	1.77540213694853	1.45759622915854	2.14409037795794
AR	AR_Crittenden C	5035	-90.217261	35.17736	29.0790688422422	0.0139146360207101	0.0525185903403099	0.0212846345977196	0.0835441245649118	0.0894573821739733	0.029095263989483	1.87281225980715	1.54141932673269	2.25635800437255
AR	AR_Cross County	5037	-90.775307	35.252833	10.1857494068833	0.0139146360207101	0.0525185903403099	0.0212846345977196	0.0835441245649118	0.0834052181269581	0.0293208535873029	1.79973858012755	1.47630178148434	2.17514744256767
AR	AR_Dallas Count	5039	-92.527123	33.869213	4.0499065485104	0.0139146360207101	0.0525185903403099	0.0212846345977196	0.0835441245649118	0.0829514095009356	0.0289302991465617	1.79434907067265	1.47565674608012	2.16356566358265
AR	AR_Desha County	5041	-91.417485	33.773838	5.35220106005971	0.0139146360207101	0.0525185903403099	0.0212846345977196	0.0835441245649118	0.0889234025774749	0.0288207403029255	1.8662748571323	1.53868460551247	2.24495372589106
AR	AR_Drew County,	5043	-91.781779	33.6274	8.41726208154772	0.0139146360207101	0.0525185903403099	0.0212846345977196	0.0835441245649118	0.0909314429446596	0.0287749520078394	1.89095014784729	1.56043589234105	2.27270816979007
AR	AR_Faulkner Cou	5045	-92.405359	35.104918	73.264873420875	0.0139146360207101	0.0525185903403099	0.0212846345977196	0.0835441245649118	0.0940293270665845	0.0295671698569466	1.92950770746092	1.58513785741785	2.32849892024326
AR	AR_Franklin Cou	5047	-93.885464	35.446102	11.0369114249052	0.0139146360207101	0.0525185903403099	0.0212846345977196	0.0835441245649118	0.0750489796711859	0.0292892472059176	1.70247586727947	1.39328013499093	2.06216592303621
AR	AR_Fulton Count	5049	-91.764934	36.376787	7.7654799106131	0.0139146360207101	0.0525185903403099	0.0212846345977196	0.0835441245649118	0.076456261483089	0.0290435537299025	1.71856515096019	1.40946787953597	2.07753909172735
AR	AR_Garland Coun	5051	-93.081852	34.505811	52.2360451555816	0.0139146360207101	0.0525185903403099	0.0212846345977196	0.0835441245649118	0.0912062042598589	0.0292635693864238	1.89434585608922	1.55815995792627	2.28357555910517
AR	AR_Grant County	5053	-92.412714	34.309174	11.1397826122405	0.0139146360207101	0.0525185903403099	0.0212846345977196	0.0835441245649118	0.0856016641494084	0.0292787848715975	1.82600021951242	1.49927079904475	2.20491177737959
AR	AR_Greene Count	5055	-90.523016	36.07312	30.188665610634	0.0139146360207101	0.0525185903403099	0.0212846345977196	0.0835441245649118	0.0863813416815859	0.0290022536448938	1.83539289133411	1.51020446884822	2.21190748504281
AR	AR_Hempstead Co	5057	-93.623587	33.699647	11.2130042514974	0.0139146360207101	0.0525185903403099	0.0212846345977196	0.0835441245649118	0.0813730988054074	0.0283286485923013	1.77570146909152	1.46572507402364	2.1338809629694
AR	AR_Hot Spring C	5059	-92.894595	34.353464	20.9563588601815	0.0139146360207101	0.0525185903403099	0.0212846345977196	0.0835441245649118	0.086655026052119	0.0292163514924086	1.8386987214712	1.51082314000952	2.21870565750281
AR	AR_Howard Count	5061	-93.910184	33.983198	8.56346512004877	0.0139146360207101	0.0525185903403099	0.0212846345977196	0.0835441245649118	0.0768759868868017	0.0285584872229357	1.72338646685755	1.4183905822731	2.07667201429695
AR	AR_Independence	5063	-91.607539	35.749801	18.9263173131503	0.0139146360207101	0.0525185903403099	0.0212846345977196	0.0835441245649118	0.083699219977827	0.0294194860344522	1.80323684090589	1.47829545022415	2.18054907826252
AR	AR_Izard County	5065	-91.908429	36.120217	9.00950653084225	0.0139146360207101	0.0525185903403099	0.0212846345977196	0.0835441245649118	0.0777330003500673	0.0292584811985497	1.73326324388173	1.41994352693956	2.09740873295432
AR	AR_Jackson Coun	5067	-91.246233	35.621102	10.0627237395299	0.0139146360207101	0.0525185903403099	0.0212846345977196	0.0835441245649118	0.0813396536459035	0.0293983011350005	1.77530793898505	1.4545703716381	2.14795215844589
AR	AR_Jefferson Co	5069	-92.041179	34.233473	28.2362482276749	0.0139146360207101	0.0525185903403099	0.0212846345977196	0.0835441245649118	0.0928607452101438	0.0292533455951339	1.91489292474682	1.57594521004884	2.30711769729886
AR	AR_Johnson Coun	5071	-93.475517	35.475272	15.0294614410001	0.0139146360207101	0.0525185903403099	0.0212846345977196	0.0835441245649118	0.078156512043438	0.0294187859028444	1.73816015720962	1.42254965756114	2.10522473894744
AR	AR_Lafayette Co	5073	-93.557538	33.287629	4.69178483644817	0.0139146360207101	0.0525185903403099	0.0212846345977196	0.0835441245649118	0.0796045647060688	0.0277468599983688	1.75498411496119	1.45372721843775	2.10222495347257
AR	AR_Lawrence Cou	5075	-91.065733	36.070224	10.6929343700216	0.0139146360207101	0.0525185903403099	0.0212846345977196	0.0835441245649118	0.0801120947767274	0.0291497239949195	1.76091037783707	1.44472627464525	2.12792821654627
AR	AR_Lee County,	5077	-90.774516	34.785214	5.52010383080341	0.0139146360207101	0.0525185903403099	0.0212846345977196	0.0835441245649118	0.0830972285272094	0.0292288566900444	1.79607948621132	1.47410009792986	2.16965513003021
AR	AR_Lincoln Coun	5079	-91.746234	33.975379	8.78801636458659	0.0139146360207101	0.0525185903403099	0.0212846345977196	0.0835441245649118	0.0888989488634723	0.0290564252354637	1.86597589549004	1.53594647391162	2.24792899975333
AR	AR_Little River	5081	-94.195995	33.700518	8.37886866382821	0.0139146360207101	0.0525185903403099	0.0212846345977196	0.0835441245649118	0.0751746464740478	0.028158858133335	1.70390785320993	1.40556747605281	2.04893896480009
AR	AR_Logan County	5083	-93.768119	35.227532	11.3294551134901	0.0139146360207101	0.0525185903403099	0.0212846345977196	0.0835441245649118	0.0760689638094012	0.0293166781028724	1.71412556738455	1.4029827773906	2.07602419054701
AR	AR_Lonoke Count	5085	-91.970577	34.905178	35.2715861944886	0.0139146360207101	0.0525185903403099	0.0212846345977196	0.0835441245649118	0.0908023030821001	0.0295338020118629	1.88935575396345	1.55100244178173	2.28166982608192
AR	AR_Madison Coun	5087	-93.755297	36.061309	7.64519812994412	0.0139146360207101	0.0525185903403099	0.0212846345977196	0.0835441245649118	0.0726491800767362	0.0292230790723219	1.67530782629004	1.37067442890143	2.02981769397985
AR	AR_Marion Count	5089	-92.663368	36.28457	10.0652499016012	0.0139146360207101	0.0525185903403099	0.0212846345977196	0.0835441245649118	0.0760251359186249	0.0291860807640952	1.71362372747096	1.4038334890032	2.07371146757712
AR	AR_Miller Count	5091	-93.987504	33.400831	26.1973693575531	0.0139146360207101	0.0525185903403099	0.0212846345977196	0.0835441245649118	0.0842062121123014	0.0277951090524926	1.80928171288304	1.5001817102332	2.16520348033322
AR	AR_Mississippi	5093	-89.999037	35.84288	17.0639567248017	0.0139146360207101	0.0525185903403099	0.0212846345977196	0.0835441245649118	0.0831596167593193	0.0289280961170507	1.79682023149828	1.47780325749539	2.16638700150945
AR	AR_Monroe Count	5095	-91.218021	34.777729	4.16321030591355	0.0139146360207101	0.0525185903403099	0.0212846345977196	0.0835441245649118	0.0816714876342705	0.0293752164525854	1.77921541457249	1.4581521220052	2.15215845057518
AR	AR_Montgomery C	5097	-93.622663	34.517013	4.33504693667096	0.0139146360207101	0.0525185903403099	0.0212846345977196	0.0835441245649118	0.0741974451300535	0.0291032258817809	1.69279701405309	1.38680387486357	2.04850781296435
AR	AR_Nevada Count	5099	-93.358085	33.722168	5.1320211453921	0.0139146360207101	0.0525185903403099	0.0212846345977196	0.0835441245649118	0.0796023254660352	0.0284674837278546	1.75495800219317	1.44645676609883	2.11186249426368
AR	AR_Newton Count	5101	-93.1705	35.98494	3.63617881923862	0.0139146360207101	0.0525185903403099	0.0212846345977196	0.0835441245649118	0.0711538861499865	0.0293498543932413	1.6585498979615	1.35513132767481	2.01203370116935
AR	AR_Ouachita Cou	5103	-92.838871	33.574461	12.204723650536	0.0139146360207101	0.0525185903403099	0.0212846345977196	0.0835441245649118	0.0879288042919137	0.0285341135824414	1.8541449248231	1.53124160622813	2.22697117637665
AR	AR_Perry County	5105	-92.779271	34.999054	7.20182534187613	0.0139146360207101	0.0525185903403099	0.0212846345977196	0.0835441245649118	0.0786720409650518	0.0295179088030941	1.74413542385888	1.42668030424057	2.11347752946224
AR	AR_Phillips Cou	5107	-90.707796	34.529768	9.43941426841729	0.0139146360207101	0.0525185903403099	0.0212846345977196	0.0835441245649118	0.0871544354580045	0.0290817722524158	1.84474287370348	1.51741788988469	2.22380062469371
AR	AR_Pike County,	5109	-93.624765	34.187298	6.74057289264938	0.0139146360207101	0.0525185903403099	0.0212846345977196	0.0835441245649118	0.0771332632405228	0.0288558356305021	1.72634691273168	1.41799447650251	2.08404067185145
AR	AR_Poinsett Cou	5111	-90.557998	35.60191	11.8990424372843	0.0139146360207101	0.0525185903403099	0.0212846345977196	0.0835441245649118	0.0825871119639675	0.0292110764611271	1.79003160642609	1.46909111304674	2.16242260628881
AR	AR_Polk County,	5113	-94.258519	34.52045	8.93728230461139	0.0139146360207101	0.0525185903403099	0.0212846345977196	0.0835441245649118	0.07354265772091	0.0288435131278102	1.68538341298875	1.38297045931765	2.03652693158799
AR	AR_Pope County,	5115	-93.097238	35.309776	29.7750703540644	0.0139146360207101	0.0525185903403099	0.0212846345977196	0.0835441245649118	0.0841589266553983	0.0295023795837808	1.8087172696398	1.48214660277415	2.18803063937383
AR	AR_Prairie Coun	5117	-91.536241	34.859177	4.60595926531709	0.0139146360207101	0.0525185903403099	0.0212846345977196	0.0835441245649118	0.0811201765880625	0.0294711252476354	1.77272714424421	1.45162569446459	2.1459564035643
AR	AR_Pulaski Coun	5119	-92.311659	34.773719	187.295085658948	0.0139146360207101	0.0525185903403099	0.0212846345977196	0.0835441245649118	0.104628255703765	0.0295029604508802	2.06599618410361	1.70334538019237	2.48479339607667
AR	AR_Randolph Cou	5121	-90.98842	36.304758	10.5682500675446	0.0139146360207101	0.0525185903403099	0.0212846345977196	0.0835441245649118	0.0794004156098428	0.0289601747627611	1.75260467275656	1.43949731190453	2.11577304775762
AR	AR_St. Francis	5123	-90.770297	35.015313	15.0212164712184	0.0139146360207101	0.0525185903403099	0.0212846345977196	0.0835441245649118	0.0866937254997954	0.0292928460091971	1.83916654067647	1.5104307009121	2.22031341838995
AR	AR_Saline Count	5125	-92.546163	34.593233	64.7134229908403	0.0139146360207101	0.0525185903403099	0.0212846345977196	0.0835441245649118	0.0949298649505061	0.0294145153320647	1.94082841151096	1.59652173320795	2.33934266337766
AR	AR_Scott County	5127	-94.095905	34.907145	4.41965528676125	0.0139146360207101	0.0525185903403099	0.0212846345977196	0.0835441245649118	0.0707782345454366	0.0291002663775884	1.654360375426	1.35392915490125	2.00394841283986
AR	AR_Searcy Count	5129	-92.659155	35.922829	4.55137742519098	0.0139146360207101	0.0525185903403099	0.0212846345977196	0.0835441245649118	0.0735927027535019	0.0294068964232386	1.68594914336429	1.37800191117685	2.04455754001419
AR	AR_Sebastian Co	5131	-94.354435	35.318195	90.3808021150824	0.0139146360207101	0.0525185903403099	0.0212846345977196	0.0835441245649118	0.0875186451767484	0.0290556750603724	1.84916037639918	1.52148897991519	2.22853040063962
AR	AR_Sevier Count	5133	-94.304091	34.014236	11.2945657219696	0.0139146360207101	0.0525185903403099	0.0212846345977196	0.0835441245649118	0.0751450956894808	0.028449672491726	1.7035710354243	1.40242550012284	2.05237219656071
AR	AR_Sharp County	5135	-91.520168	36.178493	11.1057057930781	0.0139146360207101	0.0525185903403099	0.0212846345977196	0.0835441245649118	0.0793201633280157	0.029165898872639	1.7516699804275	1.43663961397364	2.11746215105332
AR	AR_Stone County	5137	-92.137	35.856705	7.92260500398106	0.0139146360207101	0.0525185903403099	0.0212846345977196	0.0835441245649118	0.0775814375800113	0.0294274340768992	1.73151336614123	1.41677499175815	2.09764122780688
AR	AR_Union County	5139	-92.64508	33.20687	14.1517518192581	0.0139146360207101	0.0525185903403099	0.0212846345977196	0.0835441245649118	0.0920852374179	0.0282141262599208	1.90524104295095	1.57877692134086	2.28114620943384
AR	AR_Van Buren Co	5141	-92.421475	35.567839	8.81889606319791	0.0139146360207101	0.0525185903403099	0.0212846345977196	0.0835441245649118	0.0784923060000046	0.0295358149336507	1.74205040011194	1.42471858711649	2.11130230384914
AR	AR_Washington C	5143	-94.172222	36.094275	96.5939205455894	0.0139146360207101	0.0525185903403099	0.0212846345977196	0.0835441245649118	0.0881568000612595	0.0290787105515104	1.85692015295404	1.52792220335197	2.23780170698577
AR	AR_White County	5145	-91.767388	35.243736	29.1690387909758	0.0139146360207101	0.0525185903403099	0.0212846345977196	0.0835441245649118	0.0883282140441067	0.0295468287979059	1.85900875206705	1.52481648891743	2.24679715032246
AR	AR_Woodruff Cou	5147	-91.252079	35.233191	4.1073976361099	0.0139146360207101	0.0525185903403099	0.0212846345977196	0.0835441245649118	0.0791112050654102	0.0294566383120602	1.74923806196544	1.43165687111828	2.11856364314734
AR	AR_Yell County,	5149	-93.28946	35.120982	8.68361997035331	0.0139146360207101	0.0525185903403099	0.0212846345977196	0.0835441245649118	0.0770484871529815	0.0294437197896068	1.72537097210242	1.41135822145764	2.0907421183305
CA	CA_Alameda Coun	6001	-122.100393	37.705201	785.747831039092	0.0872297068363156	0.07034053936404	0.0398212781672919	0.0959377825493094	0.086822335909523	0.0295529773255963	1.84072190790623	1.50906569241179	2.22574561492346
CA	CA_Alpine Count	6003	-119.847603	38.728298	0.586506221430434	0.0872297068363156	0.07034053936404	0.0398212781672919	0.0959377825493094	0.0474819679709528	0.0319798909160658	1.41014934341434	1.12183722195839	1.75332055783152
CA	CA_Amador Count	6005	-120.775729	38.394208	25.4001949627516	0.0872297068363156	0.07034053936404	0.0398212781672919	0.0959377825493094	0.058363278308455	0.031243298613128	1.52044833958468	1.22062013816828	1.87464195887025
CA	CA_Butte County	6007	-121.707635	39.669037	50.4573794596537	0.0872297068363156	0.07034053936404	0.0398212781672919	0.0959377825493094	0.0655755368782591	0.0321695635829761	1.59717420185913	1.27685268811248	1.97654719779143
CA	CA_Calaveras Co	6009	-120.633718	38.163627	17.0929354785291	0.0872297068363156	0.07034053936404	0.0398212781672919	0.0959377825493094	0.0559602027382887	0.0311180529801189	1.49553068145966	1.20073172445728	1.84381991534076
CA	CA_Colusa Count	6011	-122.085557	39.156148	7.19466682259049	0.0872297068363156	0.07034053936404	0.0398212781672919	0.0959377825493094	0.0521187144984399	0.0318448977032906	1.45635940615756	1.16161449836927	1.80638724980843
CA	CA_Contra Costa	6013	-122.030131	37.935588	555.210244066355	0.0872297068363156	0.07034053936404	0.0398212781672919	0.0959377825493094	0.0828829664455629	0.0299902276354319	1.79353730842675	1.46418700323362	2.17717027350399
CA	CA_Del Norte Co	6015	-124.163088	41.791232	8.73143286826588	0.0872297068363156	0.07034053936404	0.0398212781672919	0.0959377825493094	0.0614587803175961	0.0323908618297255	1.55302011224266	1.23783313900737	1.92725494795263
CA	CA_El Dorado Co	6017	-120.74433	38.746543	41.56615859838	0.0872297068363156	0.07034053936404	0.0398212781672919	0.0959377825493094	0.0628532542867703	0.0316068510584469	1.56786900688307	1.25730898315001	1.93491671114682
CA	CA_Fresno Count	6019	-119.767884	36.738918	64.1013330675607	0.0872297068363156	0.07034053936404	0.0398212781672919	0.0959377825493094	0.0685654658654722	0.0307725159053135	1.62984796505557	1.31728822432233	1.9969787259474
CA	CA_Glenn County	6021	-122.177491	39.663418	8.25962749229825	0.0872297068363156	0.07034053936404	0.0398212781672919	0.0959377825493094	0.0545807261595543	0.0322325845619169	1.48137106132182	1.1792496543657	1.84061272761605
CA	CA_Humboldt Cou	6023	-124.087189	40.752982	12.9152226814038	0.0872297068363156	0.07034053936404	0.0398212781672919	0.0959377825493094	0.0622415285095705	0.0329620116257211	1.56134161002346	1.23971437354288	1.94427885528837
CA	CA_Imperial Cou	6025	-115.534487	32.841101	15.6104870086617	0.0872297068363156	0.07034053936404	0.0398212781672919	0.0959377825493094	0.0706395260712867	0.0274449912504822	1.65281547520669	1.36844700681351	1.98088735304024
CA	CA_Inyo County,	6027	-118.267513	37.160247	0.680979859337472	0.0872297068363156	0.07034053936404	0.0398212781672919	0.0959377825493094	0.0530438184414639	0.0308299339625255	1.46571866642785	1.17810189382582	1.80531603595759
CA	CA_Kern County,	6029	-118.936004	35.372968	42.5837299956289	0.0872297068363156	0.07034053936404	0.0398212781672919	0.0959377825493094	0.0704641393463981	0.0291181188432539	1.65086365980871	1.35076761497553	2.00012623219308
CA	CA_Kings County	6031	-119.729084	36.242749	42.4340828727753	0.0872297068363156	0.07034053936404	0.0398212781672919	0.0959377825493094	0.0663232235422111	0.0305280010296227	1.60529685163445	1.29875211849581	1.96515193369438
CA	CA_Lake County,	6033	-122.734609	38.973362	18.6971588552103	0.0872297068363156	0.07034053936404	0.0398212781672919	0.0959377825493094	0.0572982727085248	0.0320083575070496	1.50936569946639	1.20462099012935	1.87096485620514
CA	CA_Lassen Count	6035	-120.579176	40.392397	2.50058629725114	0.0872297068363156	0.07034053936404	0.0398212781672919	0.0959377825493094	0.0535694718451499	0.0325106646219558	1.47105753287418	1.16826354280124	1.8317599200806
CA	CA_Los Angeles	6037	-118.244222	34.065193	815.626484434942	0.122653328294044	0.125343103252168	0.0957038984681889	0.154865005412274	0.100101346729134	0.0253330106301477	2.00682729030849	1.69928126052527	2.35521490913022
CA	CA_Madera Count	6039	-120.00675	37.043099	28.2086616812557	0.0872297068363156	0.07034053936404	0.0398212781672919	0.0959377825493094	0.0612788319880923	0.0308540033275071	1.5511119357973	1.24993594042562	1.90583236414175
CA	CA_Marin County	6041	-122.547075	37.986705	120.660216337817	0.0872297068363156	0.07034053936404	0.0398212781672919	0.0959377825493094	0.067243731716118	0.0307284156718697	1.61534090803598	1.30540983559879	1.97944966160944
CA	CA_Mariposa Cou	6043	-119.957219	37.542748	4.54040330257201	0.0872297068363156	0.07034053936404	0.0398212781672919	0.0959377825493094	0.05193342499763	0.0311313301207022	1.45449044753521	1.16608583417633	1.79569401734366
CA	CA_Mendocino Co	6045	-123.397227	39.285329	8.63580036459953	0.0872297068363156	0.07034053936404	0.0398212781672919	0.0959377825493094	0.0557891729937339	0.0326525239819668	1.49376945113828	1.18600840077961	1.86039248078926
CA	CA_Merced Count	6047	-120.623989	37.281016	54.3669786114091	0.0872297068363156	0.07034053936404	0.0398212781672919	0.0959377825493094	0.0626694530281219	0.0305188511083887	1.56590554098956	1.26546299235945	1.91898092787836
CA	CA_Modoc County	6049	-120.650911	41.522584	0.812044545689966	0.0872297068363156	0.07034053936404	0.0398212781672919	0.0959377825493094	0.0522586072170998	0.0322724749232378	1.45777170100071	1.15918524235683	1.81316332864009
CA	CA_Mono County,	6051	-118.970594	37.763322	1.78066774666244	0.0872297068363156	0.07034053936404	0.0398212781672919	0.0959377825493094	0.0531617985650016	0.0315046381628125	1.46691563075123	1.17335187703756	1.81478246300989
CA	CA_Monterey Cou	6053	-121.646162	36.611722	44.4409647991117	0.0872297068363156	0.07034053936404	0.0398212781672919	0.0959377825493094	0.0585084580018108	0.0299458398118835	1.52196399250954	1.23334980735994	1.8605461750658
CA	CA_Napa County,	6055	-122.321646	38.329075	67.4622839429909	0.0872297068363156	0.07034053936404	0.0398212781672919	0.0959377825493094	0.0628337292007446	0.0309485975022115	1.56766033854776	1.26306470082327	1.92641151480966
CA	CA_Nevada Count	6057	-120.916546	39.219524	39.5218182160776	0.0872297068363156	0.07034053936404	0.0398212781672919	0.0959377825493094	0.0635137883246961	0.0319493098970018	1.57494096843443	1.26017264337284	1.94755565260245
CA	CA_Orange Count	6059	-117.86288	33.733953	1293.52010366982	0.0280763823547867	0.0867638680724359	0.0562287678350895	0.113930490686642	0.117004032804572	0.0257626269728068	2.23455256684673	1.89478124158669	2.61870518788582
CA	CA_Placer Count	6061	-121.182466	38.844511	102.51398076327	0.0872297068363156	0.07034053936404	0.0398212781672919	0.0959377825493094	0.069160162738513	0.0315276707339283	1.63640803466072	1.31579178245683	2.01441904406893
CA	CA_Plumas Count	6063	-120.825847	39.983857	2.77816087910201	0.0872297068363156	0.07034053936404	0.0398212781672919	0.0959377825493094	0.0523467973434311	0.0323826423603112	1.45866257782503	1.15899982735597	1.81553649442116
CA	CA_Riverside Co	6065	-117.066205	33.800439	130.600665600909	0.0585694837130517	0.10582568943383	0.0703991529635196	0.139327690383726	0.0777784871522423	0.0288444376372321	1.73378868072617	1.42449597320078	2.09248597821765
CA	CA_Sacramento C	6067	-121.380861	38.56895	601.870644068132	0.0872297068363156	0.07034053936404	0.0398212781672919	0.0959377825493094	0.0875802329542962	0.0311304447777348	1.84990817772937	1.50058127012752	2.25859223238427
CA	CA_San Benito C	6069	-121.403859	36.843404	17.4360888120186	0.0872297068363156	0.07034053936404	0.0398212781672919	0.0959377825493094	0.0520035119939338	0.0297406698470278	1.45519717369639	1.17852032947827	1.7800723011399
CA	CA_San Bernardi	6071	-117.357474	34.190248	41.8640496963104	0.0290896321452651	0.0759634236866129	0.0449593327520995	0.103000107401057	0.0818695199520743	0.0256434928752728	1.78155047667063	1.49827129500002	2.10438982326901
CA	CA_San Diego Co	6073	-117.112994	32.88326	284.789717563581	0.0358834797253186	0.0719202252612403	0.0345410994646082	0.107351048271971	0.0964783373020554	0.0316840212971666	1.96041320229944	1.58872131881086	2.39529722107083
CA	CA_San Francisc	6075	-122.438323	37.759598	1467.79819495236	0.0872297068363156	0.07034053936404	0.0398212781672919	0.0959377825493094	0.0984173699652403	0.0302379645221241	1.98515064806588	1.62560026458871	2.40259514520647
CA	CA_San Joaquin	6077	-121.298108	37.931804	206.304656737582	0.0872297068363156	0.07034053936404	0.0398212781672919	0.0959377825493094	0.0722384465552834	0.0302428310732773	1.67069170848514	1.35695991580772	2.03777042780875
CA	CA_San Luis Obi	6079	-120.667689	35.342391	30.2317065860547	0.0872297068363156	0.07034053936404	0.0398212781672919	0.0959377825493094	0.0635154702372081	0.0308905394421193	1.57495900724591	1.26975704719931	1.93423682983599
CA	CA_San Mateo Co	6081	-122.340991	37.56395	399.389091497169	0.0872297068363156	0.07034053936404	0.0398212781672919	0.0959377825493094	0.0780445027002944	0.029779253126864	1.73686399694055	1.41787411569194	2.10855776395474
CA	CA_Santa Barbar	6083	-120.092602	34.639262	45.4918518001376	0.0872297068363156	0.07034053936404	0.0398212781672919	0.0959377825493094	0.069526560763277	0.0303050419077421	1.64045991502297	1.3306700527153	2.00334295086639
CA	CA_Santa Clara	6085	-121.910421	37.315105	570.586552606767	0.0226177524190155	0.063710141257293	0.0269215358170541	0.0968457704828822	0.0992203608363401	0.0330390942664674	1.99546452952796	1.60375221579526	2.45646146627336
CA	CA_Santa Cruz C	6087	-121.936728	36.985171	173.580023822519	0.0872297068363156	0.07034053936404	0.0398212781672919	0.0959377825493094	0.0677826884790947	0.0291835591620683	1.62124424929956	1.32482691187865	1.9666154393937
CA	CA_Shasta Count	6089	-122.299961	40.580269	18.0707571665443	0.0872297068363156	0.07034053936404	0.0398212781672919	0.0959377825493094	0.0612814467064356	0.0324312506057374	1.55113964929268	1.23589980391671	1.92553938658375
CA	CA_Sierra Count	6091	-120.414236	39.612588	1.20602906344696	0.0872297068363156	0.07034053936404	0.0398212781672919	0.0959377825493094	0.0496144327920768	0.0323218155819912	1.43125726047623	1.13663487495286	1.78233782406469
CA	CA_Siskiyou Cou	6093	-122.489833	41.576203	2.64823452746538	0.0872297068363156	0.07034053936404	0.0398212781672919	0.0959377825493094	0.054278923936017	0.0320053431785928	1.47828718008811	1.17861212684741	1.83422142710444
CA	CA_Solano Count	6095	-122.069324	38.235582	190.589185041446	0.0872297068363156	0.07034053936404	0.0398212781672919	0.0959377825493094	0.0715758689950538	0.0306049316646818	1.66326591907723	1.3472022014349	2.03384374701617
CA	CA_Sonoma Count	6097	-122.720522	38.41408	107.933416682321	0.0872297068363156	0.07034053936404	0.0398212781672919	0.0959377825493094	0.0682667513836318	0.031466805304147	1.62656055311293	1.30804878944271	2.0020776174486
CA	CA_Stanislaus C	6099	-120.955577	37.619147	140.35572980023	0.0872297068363156	0.07034053936404	0.0398212781672919	0.0959377825493094	0.0692111029723781	0.0303054668166461	1.63697090255279	1.32770195255505	1.99927946333169
CA	CA_Sutter Count	6101	-121.644269	39.13549	61.4930938133073	0.0872297068363156	0.07034053936404	0.0398212781672919	0.0959377825493094	0.0652337596170349	0.0317608849716614	1.5934718605846	1.2774619208006	1.96697687870545
CA	CA_Tehama Count	6103	-122.218704	40.115187	8.4829539723641	0.0872297068363156	0.07034053936404	0.0398212781672919	0.0959377825493094	0.0560799641936952	0.0324012870740016	1.49676492282461	1.1906721254986	1.86087496305141
CA	CA_Trinity Coun	6105	-123.072357	40.681268	1.47866960025264	0.0872297068363156	0.07034053936404	0.0398212781672919	0.0959377825493094	0.0513214580135778	0.0325922176534563	1.44833100503536	1.14861885540422	1.80579189868943
CA	CA_Tulare Count	6107	-119.231547	36.251227	37.194361394053	0.0872297068363156	0.07034053936404	0.0398212781672919	0.0959377825493094	0.0672882078724228	0.0303344611621201	1.61582743628721	1.3094764958047	1.97498344254965
CA	CA_Tuolumne Cou	6109	-120.32853	37.971531	9.247690961854	0.0872297068363156	0.07034053936404	0.0398212781672919	0.0959377825493094	0.053735350796761	0.0311848996700799	1.47274544445097	1.18098085931114	1.81782162349257
CA	CA_Ventura Coun	6111	-119.025018	34.241989	147.912706451365	0.0872297068363156	0.07034053936404	0.0398212781672919	0.0959377825493094	0.0821779372601702	0.0279237873089363	1.78519182210608	1.47803425630113	2.13930411712333
CA	CA_Yolo County,	6113	-121.721112	38.598913	83.2319491660619	0.0872297068363156	0.07034053936404	0.0398212781672919	0.0959377825493094	0.0654381624138667	0.0311149683338457	1.59568527663757	1.285225206868	1.96136299141117
CA	CA_Yuba County,	6115	-121.506626	39.13883	47.1973622054935	0.0872297068363156	0.07034053936404	0.0398212781672919	0.0959377825493094	0.0633755450933208	0.0317683644933248	1.57345883309842	1.26055748495817	1.94352664484262
CO	CO_Adams County	8001	-104.927473	39.874297	166.782614575576	-0.0110253652852011	0.0848992758348952	0.049011701736364	0.115803963712978	0.119993823435237	0.0254714863563778	2.27679536160749	1.9356990740585	2.66164573743732
CO	CO_Alamosa Coun	8003	-105.877245	37.483069	8.66179986838345	0.0834007311817038	0.116069415113325	0.0832241765351228	0.146707954197766	0.103269350206194	0.0296764852439445	2.04809659076511	1.68595097727963	2.46682241623063
CO	CO_Arapahoe Cou	8005	-104.845968	39.647528	314.736279830632	0.0627861199736108	0.14374407608456	0.113508912320692	0.174500669967669	0.116190589858837	0.0250800615427809	2.22316307154012	1.89316288993721	2.59512635685773
CO	CO_Archuleta Co	8007	-107.085027	37.240087	3.99854075237554	0.0834007311817038	0.116069415113325	0.0832241765351228	0.146707954197766	0.109540879761026	0.029111466436435	2.13170276780545	1.76462343023168	2.55424352232719
CO	CO_Baca County,	8009	-102.527089	37.368221	0.54067307760258	0.0834007311817038	0.116069415113325	0.0832241765351228	0.146707954197766	0.0847093009137309	0.0316094980247445	1.81529544341375	1.46628656029452	2.22495526945902
CO	CO_Bent County,	8011	-103.1631	38.072386	1.39710635337778	0.0834007311817038	0.116069415113325	0.0832241765351228	0.146707954197766	0.0870191338865261	0.0308893495640515	1.84310386725799	1.49727859406641	2.24726826844923
CO	CO_Boulder Coun	8013	-105.183981	40.063299	167.613638299308	0.0834007311817038	0.116069415113325	0.0832241765351228	0.146707954197766	0.108775319824643	0.0252811727792582	2.12136005472092	1.80079617355107	2.48365764166032
CO	CO_Chaffee Coun	8015	-106.082645	38.676497	7.74280572273828	0.0834007311817038	0.116069415113325	0.0832241765351228	0.146707954197766	0.0975398198707938	0.0288527273209979	1.97392578887362	1.63118796347262	2.36923525643039
CO	CO_Cheyenne Cou	8017	-102.45777	38.816795	0.396829939094179	0.0834007311817038	0.116069415113325	0.0832241765351228	0.146707954197766	0.0835364203410217	0.0311504509298318	1.80129907937417	1.45905842131192	2.20222477050984
CO	CO_Clear Creek	8019	-105.52965	39.712957	9.44633441460859	0.0834007311817038	0.116069415113325	0.0832241765351228	0.146707954197766	0.089341563726499	0.0262078746992371	1.87139282750335	1.57086844536776	2.21421704591541
CO	CO_Conejos Coun	8021	-105.989049	37.195652	2.45390429010468	0.0834007311817038	0.116069415113325	0.0832241765351228	0.146707954197766	0.0998354875970022	0.0297098834505104	2.00339310040659	1.64710126726235	2.41581362192571
CO	CO_Costilla Cou	8023	-105.448477	37.281779	1.2195993623029	0.0834007311817038	0.116069415113325	0.0832241765351228	0.146707954197766	0.094152668613594	0.029908324359455	1.93105524207115	1.58279140961976	2.33522927270947
CO	CO_Crowley Coun	8025	-103.857439	38.188547	2.9238155320406	0.0834007311817038	0.116069415113325	0.0832241765351228	0.146707954197766	0.0894709198010809	0.0300152440231464	1.87297822639007	1.53188164694018	2.26958028188698
CO	CO_Custer Count	8027	-105.381557	38.134216	2.64445477644614	0.0834007311817038	0.116069415113325	0.0832241765351228	0.146707954197766	0.0925203710058474	0.0290870056787683	1.91065206105982	1.57407860451307	2.29984341791037
CO	CO_Delta County	8029	-107.910553	38.798565	10.4750147448883	0.0834007311817038	0.116069415113325	0.0832241765351228	0.146707954197766	0.10819294082281	0.0306419498744929	2.11351774985039	1.7311620070298	2.55707799213225
CO	CO_Denver Count	8031	-104.955068	39.72143	1812.8714615159	0.0525815695588652	0.132723108631258	0.100079953149575	0.163520743277636	0.144631320671689	0.0260543554807537	2.64831938136702	2.25670171412929	3.08889966097725
CO	CO_Dolores Coun	8033	-108.75741	37.740817	0.742823372318904	0.0834007311817038	0.116069415113325	0.0832241765351228	0.146707954197766	0.106087907172865	0.0296053874455491	2.08535551326969	1.71886646946314	2.50862586066789
CO	CO_Douglas Coun	8035	-104.879712	39.48527	160.868070455148	0.0834007311817038	0.116069415113325	0.0832241765351228	0.146707954197766	0.108959949327553	0.0249371751766137	2.12385089386091	1.80709278318521	2.48123664733677
CO	CO_Eagle County	8037	-106.717771	39.599453	12.5803912574849	0.0834007311817038	0.116069415113325	0.0832241765351228	0.146707954197766	0.0996259791476788	0.0297216101668365	2.0006899775131	1.64464610382349	2.41287150777877
CO	CO_Elbert Count	8039	-104.51913	39.382868	5.57539779152412	0.0834007311817038	0.116069415113325	0.0832241765351228	0.146707954197766	0.0878094459774222	0.0262572146873065	1.85269333327829	1.55401178743451	2.19363253072619
CO	CO_El Paso Coun	8041	-104.758477	38.873669	130.604143466504	0.0834007311817038	0.116069415113325	0.0832241765351228	0.146707954197766	0.110419427697795	0.027435223164208	2.14361921807868	1.79473813319247	2.54188500563792
CO	CO_Fremont Coun	8043	-105.206532	38.426058	12.0404206394843	0.0834007311817038	0.116069415113325	0.0832241765351228	0.146707954197766	0.0967933536367788	0.0285288227566244	1.96441592326849	1.62653613527316	2.35357757843927
CO	CO_Garfield Cou	8045	-107.539356	39.507561	7.84473519828987	0.0834007311817038	0.116069415113325	0.0832241765351228	0.146707954197766	0.101733455412328	0.0309005716344414	2.02800847795401	1.65496935152434	2.46211157198701
CO	CO_Gilpin Count	8047	-105.48021	39.85702	16.0417544064938	0.0834007311817038	0.116069415113325	0.0832241765351228	0.146707954197766	0.0916728000038068	0.0260391213223697	1.90012311440511	1.59780469270933	2.24450013564397
CO	CO_Grand County	8049	-105.9754	40.050388	3.24914528010901	0.0834007311817038	0.116069415113325	0.0832241765351228	0.146707954197766	0.0880091161500421	0.0280772610719119	1.85512213944132	1.53688631944907	2.22170712097487
CO	CO_Gunnison Cou	8051	-106.944723	38.657886	2.06817026491329	0.0834007311817038	0.116069415113325	0.0832241765351228	0.146707954197766	0.0978514422144668	0.0298276137191479	1.97790621632555	1.62389092612308	2.38815877575722
CO	CO_Hinsdale Cou	8053	-107.29653	37.996875	0.281871351124271	0.0834007311817038	0.116069415113325	0.0832241765351228	0.146707954197766	0.0988410263950861	0.0296410674662784	1.99058713787189	1.63684775281279	2.40002861054266
CO	CO_Huerfano Cou	8055	-104.884201	37.616312	1.6712761990849	0.0834007311817038	0.116069415113325	0.0832241765351228	0.146707954197766	0.0914279196839227	0.0298967832056419	1.89708939194584	1.55378789232497	2.29579297369346
CO	CO_Jackson Coun	8057	-106.291292	40.692851	0.331546721299764	0.0834007311817038	0.116069415113325	0.0832241765351228	0.146707954197766	0.0836621619237674	0.0298597842400729	1.8027956076303	1.47342790848706	2.1861072343416
CO	CO_Jefferson Co	8059	-105.128819	39.720524	289.194870309803	0.018850508789172	0.101055198913983	0.0684154297488907	0.136844364976368	0.124551885059766	0.0257792108289984	2.34235808955275	1.98970925238085	2.74040236183053
CO	CO_Kiowa County	8061	-102.680579	38.470657	0.303974667158729	0.0834007311817038	0.116069415113325	0.0832241765351228	0.146707954197766	0.0828734484627308	0.0310957820792036	1.7934244437034	1.45292080479508	2.19228507791879
CO	CO_Kit Carson C	8063	-102.435733	39.309763	1.26759140677619	0.0834007311817038	0.116069415113325	0.0832241765351228	0.146707954197766	0.086721607410688	0.0310496152711724	1.83950364852032	1.49256367817778	2.24533498830414
CO	CO_Lake County,	8065	-106.308061	39.24587	8.17297411790853	0.0834007311817038	0.116069415113325	0.0832241765351228	0.146707954197766	0.0961995119687346	0.0288443515409443	1.95687554990101	1.61656004972354	2.34951919847294
CO	CO_La Plata Cou	8067	-107.806184	37.265198	12.7686179760889	0.0834007311817038	0.116069415113325	0.0832241765351228	0.146707954197766	0.120155097824131	0.0284885730897788	2.27909110014076	1.90004532622355	2.71289482692995
CO	CO_Larimer Coun	8069	-105.099218	40.504546	52.3156316411374	0.0834007311817038	0.116069415113325	0.0832241765351228	0.146707954197766	0.10207218920169	0.026598082718547	2.03242581812602	1.70732397904692	2.40281653819262
CO	CO_Las Animas C	8071	-104.503149	37.196601	1.17275936827775	0.0834007311817038	0.116069415113325	0.0832241765351228	0.146707954197766	0.0904525459514401	0.0304864698389376	1.88504274242278	1.53724647321892	2.29027517190108
CO	CO_Lincoln Coun	8073	-103.613697	39.173232	0.851001639193297	0.0834007311817038	0.116069415113325	0.0832241765351228	0.146707954197766	0.0838300963932847	0.0291879161103017	1.80479579142984	1.4819996264312	2.17916282368395
CO	CO_Logan County	8075	-103.187715	40.639399	4.68961763839594	0.0834007311817038	0.116069415113325	0.0832241765351228	0.146707954197766	0.0915893765296349	0.0303136697947458	1.89908919738819	1.5510788116287	2.30408587261221
CO	CO_Mesa County,	8077	-108.543768	39.092851	17.8197488470541	0.0834007311817038	0.116069415113325	0.0832241765351228	0.146707954197766	0.110516638077974	0.031332442537055	2.14494086982434	1.75008725085647	2.60422406608347
CO	CO_Mineral Coun	8079	-106.935586	37.798623	0.338238298615776	0.0834007311817038	0.116069415113325	0.0832241765351228	0.146707954197766	0.0981477686656523	0.0295222015593445	1.98169695920572	1.63051001226572	2.38802473282075
CO	CO_Moffat Count	8081	-107.625859	40.515239	1.07942844666558	0.0834007311817038	0.116069415113325	0.0832241765351228	0.146707954197766	0.0915473752371175	0.0317995732468224	1.89856881359545	1.53495040671507	2.32488913929618
CO	CO_Montezuma Co	8083	-108.557116	37.370817	4.95534755565162	0.0834007311817038	0.116069415113325	0.0832241765351228	0.146707954197766	0.115737376322124	0.0287422685646195	2.21683651676105	1.84281293830103	2.64590114111994
CO	CO_Montrose Cou	8085	-107.934568	38.479142	7.36115862058716	0.0834007311817038	0.116069415113325	0.0832241765351228	0.146707954197766	0.108627071017063	0.0303162969326555	2.11936163926951	1.73994648224194	2.55876349977565
CO	CO_Morgan Count	8087	-103.781517	40.256023	8.67346952094769	0.0834007311817038	0.116069415113325	0.0832241765351228	0.146707954197766	0.0925351520021434	0.0285877017540272	1.91083607393222	1.57959737995854	2.29290397983781
CO	CO_Otero County	8089	-103.657432	38.024096	5.55765831494781	0.0834007311817038	0.116069415113325	0.0832241765351228	0.146707954197766	0.09232360316807	0.0304304619015812	1.90820373581514	1.55763359627309	2.3163299279366
CO	CO_Ouray County	8091	-107.746232	38.139834	3.5259404973956	0.0834007311817038	0.116069415113325	0.0832241765351228	0.146707954197766	0.107292509106798	0.0298465484061108	2.10143605675248	1.7299503628901	2.53083683808919
CO	CO_Park County,	8093	-105.623144	39.311718	3.29112721482204	0.0834007311817038	0.116069415113325	0.0832241765351228	0.146707954197766	0.0871996369213732	0.0270225231607768	1.84529068144304	1.53946895429434	2.19578438246797
CO	CO_Phillips Cou	8095	-102.387354	40.599517	2.39426052622614	0.0834007311817038	0.116069415113325	0.0832241765351228	0.146707954197766	0.0903061060886173	0.0313102591235393	1.88323917261514	1.52706084780746	2.29997230366638
CO	CO_Pitkin Count	8097	-106.907765	39.232543	7.04819994846089	0.0834007311817038	0.116069415113325	0.0832241765351228	0.146707954197766	0.0993808599066304	0.0299284574803933	1.99753093730169	1.63963919524323	2.41230250414422
CO	CO_Prowers Coun	8099	-102.547035	38.083772	2.85785731784985	0.0834007311817038	0.116069415113325	0.0832241765351228	0.146707954197766	0.0893467285555531	0.0313612502412242	1.87145610832745	1.51650966765077	2.28697467774457
CO	CO_Pueblo Count	8101	-104.645147	38.263685	27.1195242862829	0.0834007311817038	0.116069415113325	0.0832241765351228	0.146707954197766	0.100939415516807	0.0290607507527311	2.0176823561458	1.66665630716235	2.42258923633571
CO	CO_Rio Blanco C	8103	-108.280174	40.051033	0.757565160604355	0.0834007311817038	0.116069415113325	0.0832241765351228	0.146707954197766	0.0934066874232571	0.0320211852805991	1.92171011098975	1.5522428488272	2.35512023925817
CO	CO_Rio Grande C	8105	-106.238805	37.616658	4.76406409423638	0.0834007311817038	0.116069415113325	0.0832241765351228	0.146707954197766	0.102309866834333	0.0295735465198118	2.03552969564305	1.67628843715987	2.45079903777945
CO	CO_Routt County	8107	-106.899535	40.453133	4.17993485254785	0.0834007311817038	0.116069415113325	0.0832241765351228	0.146707954197766	0.0936935218254188	0.0307249248799732	1.92529926122341	1.56910213577993	2.3404186473094
CO	CO_Saguache Cou	8109	-106.019489	37.915302	0.831033732507115	0.0834007311817038	0.116069415113325	0.0832241765351228	0.146707954197766	0.0935188442197468	0.0294478267060762	1.92311291449828	1.58092612692476	2.31939648067549
CO	CO_San Juan Cou	8111	-107.673989	37.804646	0.723860231105072	0.0834007311817038	0.116069415113325	0.0832241765351228	0.146707954197766	0.104443367522342	0.0294082632594137	2.06355383461935	1.70231781258557	2.4805458692861
CO	CO_San Miguel C	8113	-107.960034	37.974202	2.45077937098139	0.0834007311817038	0.116069415113325	0.0832241765351228	0.146707954197766	0.107942466500085	0.0296595648915789	2.110151668642	1.73962361953817	2.53798063138994
CO	CO_Sedgwick Cou	8115	-102.32767	40.960246	1.5791372882961	0.0834007311817038	0.116069415113325	0.0832241765351228	0.146707954197766	0.0896272004993236	0.0315509429085293	1.87489499084279	1.51745534238083	2.2936950465025
CO	CO_Summit Count	8117	-106.054579	39.573131	19.3340846820119	0.0834007311817038	0.116069415113325	0.0832241765351228	0.146707954197766	0.0976923215173199	0.0281066592279722	1.97587296267019	1.64111422678737	2.36054270233918
CO	CO_Teller Count	8119	-105.140532	38.94355	17.5358314983184	0.0834007311817038	0.116069415113325	0.0832241765351228	0.146707954197766	0.0954088521785913	0.0271328290426169	1.9468704727834	1.62666251331056	2.31326964474825
CO	CO_Washington C	8121	-103.156814	40.092526	0.750701389910321	0.0834007311817038	0.116069415113325	0.0832241765351228	0.146707954197766	0.0847014387492344	0.0300005454483095	1.81520134401087	1.48260034892678	2.20243445986452
CO	CO_Weld County,	8123	-104.788507	40.328082	31.1522741834327	0.0225147598853991	0.121397653480931	0.0857147198150734	0.151703008344177	0.0986756143385438	0.0283894716753896	1.98846316611934	1.6488846227686	2.3791135656164
CO	CO_Yuma County,	8125	-102.486935	40.069473	1.63275453696669	0.0834007311817038	0.116069415113325	0.0832241765351228	0.146707954197766	0.0881029515959244	0.0310165344632702	1.85626440679897	1.50716860419891	2.26437969421351
CT	CT_Fairfield Co	9001	-73.364521	41.207889	435.146838967736	0.128026645344316	0.190860304673851	0.157845197844637	0.225524993511179	0.176071384394551	0.0251851579777603	3.18638581048523	2.74949734126428	3.67278484800851
CT	CT_Hartford Cou	9003	-72.717282	41.761943	458.686622369614	0.15161769508526	0.228354312239385	0.195459822756379	0.261798456534743	0.182482254291072	0.0267811613109586	3.30538246747469	2.82933300796992	3.83827520950797
CT	CT_Litchfield C	9005	-73.187494	41.727851	73.7081288508816	0.00372037379201416	0.131797519253509	0.100818897231309	0.159074356226924	0.159698654424998	0.0231471099020093	2.89692343238564	2.52179319483346	3.31222695991734
CT	CT_Middlesex Co	9007	-72.571408	41.478564	142.840195109165	0.0366901526199534	0.170988967578865	0.138872464577231	0.201326193218566	0.170075235238946	0.0232269623861791	3.07799169539003	2.6838550490702	3.51363300197302
CT	CT_New Haven Co	9009	-72.941497	41.396052	382.830988496362	0.152525695411904	0.230339004924951	0.196767193579483	0.261403178735355	0.178417786124109	0.0267799861717824	3.22956418462473	2.76184675212178	3.75357549430381
CT	CT_New London C	9011	-72.097683	41.443373	132.68784174049	0.0402095297214535	0.135393610032188	0.108251829880632	0.167638955602542	0.171660781779795	0.0250654908645187	3.10638339992651	2.67978200056609	3.5815066611583
CT	CT_Tolland Coun	9013	-72.37209	41.842762	139.543104763173	0.0402095297214535	0.135393610032188	0.108251829880632	0.167638955602542	0.173834240149065	0.024483594478916	3.14561824570899	2.72439425089975	3.6133818361306
CT	CT_Windham Coun	9015	-71.995072	41.804225	86.4599899930428	0.0402095297214535	0.135393610032188	0.108251829880632	0.167638955602542	0.167976977530593	0.0247503257080233	3.04071631173866	2.62598745843672	3.50233079442183
DE	DE_Kent County,	10001	-75.558604	39.12322	87.2370009081128	NA	NA	NA	NA	0.139056766645725	0.0250302321750778	2.56052637011135	2.19307751162263	2.97250133294599
DE	DE_New Castle C	10003	-75.634376	39.68502	437.127595061423	0.0461893379819834	0.141941167917853	0.111698923219161	0.171321061584823	0.147853163314012	0.0233033100590991	2.70007982545933	2.34232854943387	3.09733194322752
DE	DE_Sussex Count	10005	-75.346649	38.662387	75.6332793369035	0.0250610945695321	0.155396715230046	0.124697635576855	0.184584125919014	0.131151213001683	0.0244310294648389	2.43980185387583	2.09378419159152	2.82734171111863
DC	DC_Washington,	11001	-77.014468	38.91027	3986.117809813	0.0846402649156995	0.169107108645504	0.140694031598361	0.196199590893908	0.182188820915286	0.0203828147564599	3.29986508099571	2.93303592599238	3.69959929496873
FL	FL_Alachua Coun	12001	-82.386845	29.665903	107.181336027356	0.094253170678548	0.0826443965563372	0.0545109332908698	0.108109398723798	0.103816277661814	0.0306898876783457	2.05528646312023	1.68068342741376	2.49049831933757
FL	FL_Baker County	12003	-82.185477	30.288432	19.1503698677785	0.094253170678548	0.0826443965563372	0.0545109332908698	0.108109398723798	0.0902735695866105	0.0303742697493337	1.88283862926652	1.53654375790816	2.28611614329325
FL	FL_Bay County,	12005	-85.660217	30.206925	65.2769423656515	0.094253170678548	0.0826443965563372	0.0545109332908698	0.108109398723798	0.108355010462461	0.0291851981908857	2.11569795478691	1.74991988727617	2.53702581486908
FL	FL_Bradford Cou	12007	-82.128192	29.953429	36.2876059081495	0.094253170678548	0.0826443965563372	0.0545109332908698	0.108109398723798	0.0944149435933174	0.0306203371080831	1.93434909980048	1.57795501480431	2.34939412753876
FL	FL_Brevard Coun	12009	-80.690979	28.232195	149.244460394644	0.094253170678548	0.0826443965563372	0.0545109332908698	0.108109398723798	0.102315865055706	0.0301702560257701	2.03560807436572	1.66964969757225	2.45987936340057
FL	FL_Broward Coun	12011	-80.227135	26.134058	571.302870909611	0.0574183817112757	0.108874298766486	0.0771758496695437	0.14450868645184	0.117253849434555	0.027945789853592	2.23805927325319	1.87098236592103	2.65739512237027
FL	FL_Calhoun Coun	12013	-85.122189	30.463143	9.48147040782314	0.094253170678548	0.0826443965563372	0.0545109332908698	0.108109398723798	0.0947053582377641	0.0288961552590519	1.93800137811215	1.59970925203492	2.32857152972883
FL	FL_Charlotte Co	12015	-82.119946	26.954793	84.8832808328781	0.094253170678548	0.0826443965563372	0.0545109332908698	0.108109398723798	0.099293596383359	0.0304149987700594	1.99640722623044	1.63329956194619	2.41824371256475
FL	FL_Citrus Count	12017	-82.453512	28.863598	74.7282196762027	0.094253170678548	0.0826443965563372	0.0545109332908698	0.108109398723798	0.10063681161076	0.0309793434841761	2.01375772335215	1.64190945945947	2.44678066162031
FL	FL_Clay County,	12019	-81.79941	30.084386	131.50483696766	0.094253170678548	0.0826443965563372	0.0545109332908698	0.108109398723798	0.103974929047632	0.0306895374129744	2.05737568410081	1.68247748230401	2.49290986368071
FL	FL_Collier Coun	12021	-81.699625	26.199831	64.4709684220315	0.094253170678548	0.0826443965563372	0.0545109332908698	0.108109398723798	0.0956767336865031	0.0295575973639263	1.95025587041382	1.60307653818097	2.35229603835719
FL	FL_Columbia Cou	12023	-82.660566	30.126051	34.549254972089	0.094253170678548	0.0826443965563372	0.0545109332908698	0.108109398723798	0.0956068470514772	0.0302389833785114	1.94937223200695	1.59492376410317	2.36122791969451
FL	FL_DeSoto Count	12027	-81.864094	27.189369	22.9415329870117	0.094253170678548	0.0826443965563372	0.0545109332908698	0.108109398723798	0.0892678597274222	0.0301417308847985	1.87048996598397	1.52842551112432	2.26849349698398
FL	FL_Dixie County	12029	-83.056329	29.634179	7.52167993855626	0.094253170678548	0.0826443965563372	0.0545109332908698	0.108109398723798	0.0883089615497461	0.0305143476917922	1.8587740795355	1.51452287049416	2.26018562495611
FL	FL_Duval County	12031	-81.622853	30.300302	402.699615644537	0.094253170678548	0.0826443965563372	0.0545109332908698	0.108109398723798	0.11570950015455	0.0306630695447396	2.21644783124554	1.81933395789097	2.67619999535633
FL	FL_Escambia Cou	12033	-87.274788	30.485314	137.48395309371	0.094253170678548	0.0826443965563372	0.0545109332908698	0.108109398723798	0.120202775165689	0.0272106383186451	2.27977012243689	1.91653191685174	2.69297067799695
FL	FL_Flagler Coun	12035	-81.224735	29.523494	77.8447241345588	0.094253170678548	0.0826443965563372	0.0545109332908698	0.108109398723798	0.0981777393093924	0.0309834627553045	1.98208066659375	1.61480004729811	2.41010137136373
FL	FL_Franklin Cou	12037	-84.822838	29.786787	4.56085075424992	0.094253170678548	0.0826443965563372	0.0545109332908698	0.108109398723798	0.0912278906891122	0.0299170154694233	1.89461407244234	1.55145158969905	2.29321947376615
FL	FL_Gadsden Coun	12039	-84.581397	30.59828	33.3568176506977	0.094253170678548	0.0826443965563372	0.0545109332908698	0.108109398723798	0.10114019537035	0.0285932659681949	2.02028960181475	1.67415773936137	2.41861408390004
FL	FL_Gilchrist Co	12041	-82.808262	29.704639	20.1821291047951	0.094253170678548	0.0826443965563372	0.0545109332908698	0.108109398723798	0.0927460090760249	0.0305337167385802	1.91346257407034	1.5610301755539	2.32391747145635
FL	FL_Glades Count	12043	-81.185404	26.896029	5.40712542314781	0.094253170678548	0.0826443965563372	0.0545109332908698	0.108109398723798	0.0798215933294216	0.0287479757723011	1.75751640310336	1.44584228687921	2.11858689123707
FL	FL_Gulf County,	12045	-85.259478	29.988579	6.96769363867454	0.094253170678548	0.0826443965563372	0.0545109332908698	0.108109398723798	0.0939923357962292	0.0295710103450815	1.92904377281863	1.58469778114552	2.32801914153847
FL	FL_Hamilton Cou	12047	-82.997218	30.501534	10.7262498874847	0.094253170678548	0.0826443965563372	0.0545109332908698	0.108109398723798	0.0895827576854131	0.0295971191786259	1.87434975178617	1.53745238394439	2.26523559406683
FL	FL_Hardee Count	12049	-81.815432	27.548312	16.2919049100411	0.094253170678548	0.0826443965563372	0.0545109332908698	0.108109398723798	0.0874132120933198	0.0302917859601946	1.84788074270039	1.50753150112146	2.24440268421832
FL	FL_Hendry Count	12051	-81.202571	26.705392	13.6355235094184	0.094253170678548	0.0826443965563372	0.0545109332908698	0.108109398723798	0.08424888248021	0.028593946939614	1.80979118243743	1.49238823157524	2.17675266326575
FL	FL_Hernando Cou	12053	-82.496961	28.50485	127.092741643553	0.094253170678548	0.0826443965563372	0.0545109332908698	0.108109398723798	0.105210680784867	0.0310356405256422	2.07370436507933	1.69254292724688	2.5171044855309
FL	FL_Highlands Co	12055	-81.442555	27.460415	37.0694235691381	0.094253170678548	0.0826443965563372	0.0545109332908698	0.108109398723798	0.0915411853037023	0.0297778372274395	1.89849213136999	1.55625390884043	2.29571163506295
FL	FL_Hillsborough	12057	-82.401275	27.976529	448.789923442166	0.094253170678548	0.0826443965563372	0.0545109332908698	0.108109398723798	0.118525297901704	0.030966347793067	2.25597152878648	1.84964973427446	2.72669207548949
FL	FL_Holmes Count	12059	-85.758558	30.847684	15.4970036173796	0.094253170678548	0.0826443965563372	0.0545109332908698	0.108109398723798	0.0972367047030956	0.0283566751649535	1.97005990925563	1.6333153587918	2.35753738952028
FL	FL_Indian River	12061	-80.440581	27.671827	100.080344992591	0.094253170678548	0.0826443965563372	0.0545109332908698	0.108109398723798	0.0974657400890575	0.0292032187180749	1.97298045233191	1.62651403788389	2.37329145217194
FL	FL_Jackson Coun	12063	-85.216119	30.80024	18.7714419765034	0.094253170678548	0.0826443965563372	0.0545109332908698	0.108109398723798	0.0977854585861014	0.0283942885565869	1.97706287944577	1.6389617680549	2.36611610128971
FL	FL_Jefferson Co	12065	-83.886291	30.504031	8.63920232688331	0.094253170678548	0.0826443965563372	0.0545109332908698	0.108109398723798	0.0917967263285691	0.0289258399462453	1.90165980446157	1.56805746298734	2.28718296141113
FL	FL_Lafayette Co	12067	-83.179508	30.065418	5.93428353667564	0.094253170678548	0.0826443965563372	0.0545109332908698	0.108109398723798	0.0876686432075746	0.0300166288057098	1.85098206478703	1.51303980776964	2.24412503968371
FL	FL_Lake County,	12069	-81.752026	28.735689	122.562665971065	0.094253170678548	0.0826443965563372	0.0545109332908698	0.108109398723798	0.103066780491892	0.0308429955443295	2.04543850131098	1.6705271127807	2.48142877436001
FL	FL_Lee County,	12071	-81.858144	26.574992	245.479559365247	0.094253170678548	0.0826443965563372	0.0545109332908698	0.108109398723798	0.108808671652269	0.0298921718795724	2.12180983992158	1.74697436722299	2.55499633654907
FL	FL_Leon County,	12073	-84.270371	30.466103	161.509997017511	0.094253170678548	0.0826443965563372	0.0545109332908698	0.108109398723798	0.113680074967239	0.0288647641761084	2.18828977787536	1.81656460369479	2.61519890857116
FL	FL_Levy County,	12075	-82.666319	29.379995	11.3454210849125	0.094253170678548	0.0826443965563372	0.0545109332908698	0.108109398723798	0.089051376246474	0.0307855167075373	1.86784001360802	1.51943196119818	2.27456314239341
FL	FL_Liberty Coun	12077	-84.905169	30.399795	3.82521178237184	0.094253170678548	0.0826443965563372	0.0545109332908698	0.108109398723798	0.0904531679132321	0.0289825046437685	1.88505040539982	1.55314618347901	2.26886362732117
FL	FL_Madison Coun	12079	-83.430563	30.47263	9.9738535367511	0.094253170678548	0.0826443965563372	0.0545109332908698	0.108109398723798	0.0908861126958235	0.0292885196794156	1.89039037142486	1.55449333041585	2.27936929332472
FL	FL_Manatee Coun	12081	-82.532775	27.477054	174.383697125861	0.094253170678548	0.0826443965563372	0.0545109332908698	0.108109398723798	0.107527402449207	0.0310019444993019	2.10458268995486	1.71935928183438	2.55233497883377
FL	FL_Marion Count	12083	-82.123367	29.140116	84.8720690480053	0.094253170678548	0.0826443965563372	0.0545109332908698	0.108109398723798	0.100934255824997	0.0309101054937303	2.01761538838554	1.64597502890367	2.45021155823967
FL	FL_Martin Count	12085	-80.244395	27.1443	82.5683422833421	0.094253170678548	0.0826443965563372	0.0545109332908698	0.108109398723798	0.0946764236387538	0.02788805264349	1.93763725746452	1.610366206659	2.31359795672807
FL	FL_MiamiDade Co	12086	-80.298888	25.774565	431.76652573685	0.0744934661377397	0.121113568227192	0.0897705630178679	0.153395235501719	0.108100494131419	0.0301281268309965	2.11227489871805	1.73602964844339	2.54767322247895
FL	FL_Monroe Count	12087	-81.263945	24.739678	7.66827654215216	0.094253170678548	0.0826443965563372	0.0545109332908698	0.108109398723798	0.0818973047065206	0.0302979137383657	1.781878284243	1.45112587208654	2.16786045863575
FL	FL_Nassau Count	12089	-81.647153	30.607962	47.139108465427	0.094253170678548	0.0826443965563372	0.0545109332908698	0.108109398723798	0.0944984670845648	0.0304663142585878	1.93539895738379	1.58050811265689	2.34836698306159
FL	FL_Okaloosa Cou	12091	-86.567105	30.542829	75.1936875137611	0.094253170678548	0.0826443965563372	0.0545109332908698	0.108109398723798	0.111431177851914	0.0282027005284075	2.15740514636138	1.79763809676294	2.56951218500554
FL	FL_Okeechobee C	12093	-80.822153	27.272057	18.2528127790317	0.094253170678548	0.0826443965563372	0.0545109332908698	0.108109398723798	0.0853266394595171	0.0286988462879868	1.82269586640614	1.50242086495162	2.19306300728324
FL	FL_Orange Count	12095	-81.384377	28.532855	535.705541603844	0.094253170678548	0.0826443965563372	0.0545109332908698	0.108109398723798	0.118766318101277	0.0306527931419884	2.25937926746828	1.85639315116539	2.72550982733948
FL	FL_Osceola Coun	12097	-81.383484	28.266765	96.3021104188986	0.094253170678548	0.0826443965563372	0.0545109332908698	0.108109398723798	0.0996504330252709	0.0304686481093082	2.0010053428579	1.63664693221242	2.42436321450832
FL	FL_Palm Beach C	12099	-80.146119	26.617075	242.153128684591	0.0455675086409166	0.0984419617414033	0.0690315729539436	0.127023241349264	0.108171412627338	0.027988497801145	2.11322827554388	1.7617385449795	2.51577827206746
FL	FL_Pasco County	12101	-82.51608	28.261606	246.399825315736	0.094253170678548	0.0826443965563372	0.0545109332908698	0.108109398723798	0.111870552885869	0.0310511594164952	2.16341295929795	1.76919498015776	2.62115817261491
FL	FL_Pinellas Cou	12103	-82.727651	27.899794	619.412234492284	0.094253170678548	0.0826443965563372	0.0545109332908698	0.108109398723798	0.123686982735274	0.0311693405574274	2.3298088682023	1.91061809058131	2.81520194212584
FL	FL_Polk County,	12105	-81.799975	28.03114	139.209607047767	0.094253170678548	0.0826443965563372	0.0545109332908698	0.108109398723798	0.10384990301757	0.0305673791686683	2.05572912761003	1.68244511126978	2.48914505304135
FL	FL_Putnam Count	12107	-81.720431	29.609299	34.78240125249	0.094253170678548	0.0826443965563372	0.0545109332908698	0.108109398723798	0.0931542602563847	0.0308766605054445	1.91855574197461	1.56172592062545	2.33479309362499
FL	FL_St. Johns Co	12109	-81.421504	29.977088	124.399376662958	0.094253170678548	0.0826443965563372	0.0545109332908698	0.108109398723798	0.102655287250846	0.0308777375821607	2.04004705886825	1.66552353310794	2.47571221089241
FL	FL_St. Lucie Co	12111	-80.353183	27.338067	184.203693867936	0.094253170678548	0.0826443965563372	0.0545109332908698	0.108109398723798	0.102692921760983	0.028431815318906	2.04053970018494	1.69351913837992	2.43940490150413
FL	FL_Santa Rosa C	12113	-87.036954	30.549593	61.5969698403341	0.094253170678548	0.0826443965563372	0.0545109332908698	0.108109398723798	0.111830804716204	0.0275695619451453	2.16286893797318	1.80993878068299	2.56587347902794
FL	FL_Sarasota Cou	12115	-82.423893	27.208205	230.905180505006	0.094253170678548	0.0826443965563372	0.0545109332908698	0.108109398723798	0.109983333256823	0.0308553303556544	2.13769779757308	1.74943346391367	2.58834752755657
FL	FL_Seminole Cou	12117	-81.310445	28.697834	528.190502007791	0.094253170678548	0.0826443965563372	0.0545109332908698	0.108109398723798	0.118536446884592	0.0307299985850271	2.25612907605105	1.85265688787383	2.72302276416286
FL	FL_Sumter Count	12119	-82.035469	28.825768	88.0978901202977	0.094253170678548	0.0826443965563372	0.0545109332908698	0.108109398723798	0.100870954155052	0.0309160669404653	2.01679393277096	1.64520648168174	2.44934915285061
FL	FL_Suwannee Cou	12121	-82.987546	30.214688	24.7846447143634	0.094253170678548	0.0826443965563372	0.0545109332908698	0.108109398723798	0.0944997579318058	0.0299533995761771	1.93541518625301	1.58604565924307	2.34092302989162
FL	FL_Taylor Count	12123	-83.597967	30.064881	6.75932907072631	0.094253170678548	0.0826443965563372	0.0545109332908698	0.108109398723798	0.0896723734925668	0.0298069969483525	1.87544931274211	1.53618686419947	2.26948384909575
FL	FL_Union County	12125	-82.356919	30.010768	23.5585227351823	0.094253170678548	0.0826443965563372	0.0545109332908698	0.108109398723798	0.0922214586699668	0.0304856181546882	1.90693373032643	1.55596162835905	2.31565260046571
FL	FL_Volusia Coun	12127	-81.123944	29.073725	149.125654149862	0.094253170678548	0.0826443965563372	0.0545109332908698	0.108109398723798	0.103754730729517	0.030894031392195	2.05447641059555	1.67768887384607	2.492670546631
FL	FL_Wakulla Coun	12129	-84.331546	30.185525	17.7046008626845	0.094253170678548	0.0826443965563372	0.0545109332908698	0.108109398723798	0.0967702805390661	0.0293699759836839	1.96412253531176	1.61705417450898	2.36553760229015
FL	FL_Walton Count	12131	-86.190665	30.583729	23.0985051000349	0.094253170678548	0.0826443965563372	0.0545109332908698	0.108109398723798	0.101548750642906	0.0284815423062169	2.02560288253359	1.68001604395331	2.42303857495352
FL	FL_Washington C	12133	-85.625419	30.650718	15.9703382514557	0.094253170678548	0.0826443965563372	0.0545109332908698	0.108109398723798	0.0978210230228312	0.0286235247295187	1.97751739439128	1.63682056197775	2.36999793668955
GA	GA_Appling Coun	13001	-82.338473	31.77388	13.8609179099926	0.0703443285550276	0.0786054252846498	0.0446134101802126	0.1160061575979	0.0864380774697533	0.0290765815715213	1.83607782656	1.51002185199169	2.21373255019901
GA	GA_Atkinson Cou	13003	-82.886363	31.317301	9.16111189238809	0.0703443285550276	0.0786054252846498	0.0446134101802126	0.1160061575979	0.0868446310217951	0.0287096534132261	1.84099163961225	1.51806729045686	2.21428455985037
GA	GA_Bacon County	13005	-82.466071	31.547221	15.074635773433	0.0703443285550276	0.0786054252846498	0.0446134101802126	0.1160061575979	0.0875059798059731	0.0290334872437932	1.84900662174165	1.5215884096359	2.22804249483679
GA	GA_Baker County	13007	-84.437989	31.307754	3.35913829675431	0.0703443285550276	0.0786054252846498	0.0446134101802126	0.1160061575979	0.0901183832249683	0.0273417644098892	1.88092909399771	1.56705011262633	2.24095825434902
GA	GA_Baldwin Coun	13009	-83.245659	33.084849	64.7881027639149	0.0703443285550276	0.0786054252846498	0.0446134101802126	0.1160061575979	0.0946946449048259	0.0275116489463108	1.93786655258594	1.61467669800297	2.30844321701668
GA	GA_Banks County	13011	-83.506647	34.351255	31.752537622559	0.0703443285550276	0.0786054252846498	0.0446134101802126	0.1160061575979	0.0839964376657489	0.026852901814391	1.80677868234254	1.507760721448	2.14946890233037
GA	GA_Barrow Count	13013	-83.7275	33.993054	197.354130968765	0.0703443285550276	0.0786054252846498	0.0446134101802126	0.1160061575979	0.10019073001901	0.0259101433549307	2.00798289386623	1.69374015438111	2.3649607842039
GA	GA_Bartow Count	13015	-84.829122	34.208435	88.4007225584829	0.0703443285550276	0.0786054252846498	0.0446134101802126	0.1160061575979	0.0891664469843741	0.0257960792038649	1.86924822373265	1.57340334704806	2.2060518228762
GA	GA_Ben Hill Cou	13017	-83.248636	31.727638	25.3814412818786	0.0703443285550276	0.0786054252846498	0.0446134101802126	0.1160061575979	0.0940760852243335	0.0281436785029746	1.9300942581333	1.60104714806411	2.30863690952623
GA	GA_Berrien Coun	13019	-83.252459	31.238588	16.3587909942754	0.0703443285550276	0.0786054252846498	0.0446134101802126	0.1160061575979	0.0918939933226961	0.0283464319847548	1.90286658554463	1.57530322072906	2.28030644540965
GA	GA_Bibb County,	13021	-83.687184	32.832049	231.747373731728	0.0703443285550276	0.0786054252846498	0.0446134101802126	0.1160061575979	0.108484400707301	0.0271539927904761	2.11743977729966	1.77519916161971	2.50778533035656
GA	GA_Bleckley Cou	13023	-83.33214	32.401368	22.6808864679067	0.0703443285550276	0.0786054252846498	0.0446134101802126	0.1160061575979	0.0910478735858723	0.0278434596558761	1.89238851515092	1.57162559843592	2.26114837022333
GA	GA_Brantley Cou	13025	-81.96997	31.216648	16.4894081095989	0.0703443285550276	0.0786054252846498	0.0446134101802126	0.1160061575979	0.086153909470964	0.0293762205094147	1.83264921777224	1.50397132527664	2.21394805883835
GA	GA_Brooks Count	13027	-83.54009	30.842082	11.9884628881195	0.0703443285550276	0.0786054252846498	0.0446134101802126	0.1160061575979	0.0912344490396506	0.0283430609183501	1.89469519143437	1.56827661263757	2.27087725175195
GA	GA_Bryan County	13029	-81.375954	31.979537	33.6605338882984	0.0703443285550276	0.0786054252846498	0.0446134101802126	0.1160061575979	0.0894564171387901	0.0294906792923355	1.87280042924377	1.53724291287147	2.26193781998115
GA	GA_Bulloch Coun	13031	-81.76242	32.417702	44.6159179753471	0.0703443285550276	0.0786054252846498	0.0446134101802126	0.1160061575979	0.0916713663355132	0.0290689345145103	1.90010534245105	1.5651900586694	2.2874361994886
GA	GA_Burke County	13033	-81.998447	33.101987	10.3490986388249	0.0703443285550276	0.0786054252846498	0.0446134101802126	0.1160061575979	0.0818193810480319	0.0284324306102173	1.78095904991093	1.46920201668349	2.14134180201796
GA	GA_Butts County	13035	-83.970002	33.296102	50.6674897427257	0.0703443285550276	0.0786054252846498	0.0446134101802126	0.1160061575979	0.0913726772829563	0.0261059803152929	1.8964055302765	1.59382836821818	2.2412185027082
GA	GA_Calhoun Coun	13037	-84.668445	31.527412	8.42619456176287	0.0703443285550276	0.0786054252846498	0.0446134101802126	0.1160061575979	0.0934584214709175	0.0273962672281676	1.92235707820438	1.6024570417903	2.28907009353137
GA	GA_Camden Count	13039	-81.635079	30.814165	26.972659100601	0.0703443285550276	0.0786054252846498	0.0446134101802126	0.1160061575979	0.0876591319269904	0.0294356774564211	1.85086651175052	1.51898971052681	2.23582632586257
GA	GA_Candler Coun	13043	-82.062305	32.399861	16.7613364497317	0.0703443285550276	0.0786054252846498	0.0446134101802126	0.1160061575979	0.0859034133275623	0.0289631887771323	1.82963095773855	1.50565393281257	2.20471948892767
GA	GA_Carroll Coun	13045	-85.044673	33.622193	91.9484309251222	0.0703443285550276	0.0786054252846498	0.0446134101802126	0.1160061575979	0.0929350673609562	0.0261050760663851	1.91581989445337	1.61082040446257	2.26325556900329
GA	GA_Catoosa Coun	13047	-85.17282	34.927795	160.403054262801	0.0703443285550276	0.0786054252846498	0.0446134101802126	0.1160061575979	0.0930438217377173	0.0269948402963621	1.91717693385997	1.60231385645567	2.27743346231578
GA	GA_Charlton Cou	13049	-82.023033	30.780002	6.60358914274104	0.0703443285550276	0.0786054252846498	0.0446134101802126	0.1160061575979	0.0810707304175133	0.0292454091255552	1.77214611391617	1.45340090237241	2.14221561357245
GA	GA_Chatham Coun	13051	-81.126449	32.036008	172.901142180584	0.0703443285550276	0.0786054252846498	0.0446134101802126	0.1160061575979	0.102869579531949	0.0295456240432981	2.04285339072116	1.68291283069563	2.45880961256296
GA	GA_Chattahooche	13053	-84.899254	32.344231	16.7650510398791	0.0703443285550276	0.0786054252846498	0.0446134101802126	0.1160061575979	0.0915834880004296	0.0272969533792816	1.89901623363154	1.58324570602902	2.2609941965288
GA	GA_Chattooga Co	13055	-85.344167	34.495509	30.4840571551966	0.0703443285550276	0.0786054252846498	0.0446134101802126	0.1160061575979	0.0805982206391781	0.0267819299008851	1.76660115875868	1.47356960130309	2.10260968248644
GA	GA_Cherokee Cou	13057	-84.496595	34.169606	230.197776595705	0.0703443285550276	0.0786054252846498	0.0446134101802126	0.1160061575979	0.0986442979022633	0.0251688691692332	1.98806124297583	1.68462365874612	2.33163654931567
GA	GA_Clarke Count	13059	-83.380863	33.950406	408.515458462454	0.0703443285550276	0.0786054252846498	0.0446134101802126	0.1160061575979	0.10942051192391	0.0268088776302751	2.13007405958604	1.79032198098517	2.51684457951467
GA	GA_Clay County,	13061	-85.013368	31.633549	5.04222256563305	0.0703443285550276	0.0786054252846498	0.0446134101802126	0.1160061575979	0.0902376181986774	0.0277365396063568	1.88239612271269	1.56410854817192	2.24819372038067
GA	GA_Clayton Coun	13063	-84.362238	33.553383	782.040266949259	0.0703443285550276	0.0786054252846498	0.0446134101802126	0.1160061575979	0.118145285924468	0.0250953221583872	2.25060653566027	1.91725359619635	2.62620864171752
GA	GA_Clinch Count	13065	-82.740932	31.017888	3.10009490067846	0.0703443285550276	0.0786054252846498	0.0446134101802126	0.1160061575979	0.0812439929693104	0.0288854081556092	1.77418272522627	1.458781684339	2.13967976190058
GA	GA_Cobb County,	13067	-84.557878	33.943254	851.836845544681	0.0257123361181619	0.10472753034146	0.0733209501304808	0.13138659615765	0.115115838125162	0.0229017954599714	2.20818251344481	1.90684154926555	2.54440639331594
GA	GA_Coffee Count	13069	-82.840667	31.516	27.7229437611798	0.0703443285550276	0.0786054252846498	0.0446134101802126	0.1160061575979	0.0928183667292087	0.0287032269759052	1.91436452068945	1.58140079341871	2.29861365820293
GA	GA_Colquitt Cou	13071	-83.768671	31.180955	31.6323426291521	0.0703443285550276	0.0786054252846498	0.0446134101802126	0.1160061575979	0.0990617428791348	0.0277557630584141	1.99342394726321	1.66024848197455	2.37547347211264
GA	GA_Columbia Cou	13073	-82.165654	33.51622	196.580797684521	0.0703443285550276	0.0786054252846498	0.0446134101802126	0.1160061575979	0.102935181280209	0.0281158512489237	2.04371308804474	1.69986138745997	2.43830010911037
GA	GA_Cook County,	13075	-83.424499	31.149847	28.5884900233576	0.0703443285550276	0.0786054252846498	0.0446134101802126	0.1160061575979	0.0962406455668878	0.0282017442590522	1.95739713312622	1.6240564716032	2.34076655592906
GA	GA_Coweta Count	13077	-84.736399	33.379117	128.561251155385	0.0703443285550276	0.0786054252846498	0.0446134101802126	0.1160061575979	0.0976935020892341	0.0259218228534464	1.97588804219662	1.66545778600307	2.32877144436385
GA	GA_Crawford Cou	13079	-83.934002	32.707681	14.6692222504856	0.0703443285550276	0.0786054252846498	0.0446134101802126	0.1160061575979	0.0876989156926309	0.0270286016380184	1.85134988365606	1.54467268223847	2.20278876232879
GA	GA_Crisp County	13081	-83.777791	31.947962	30.7167995046117	0.0703443285550276	0.0786054252846498	0.0446134101802126	0.1160061575979	0.0973161600500893	0.0273175129636653	1.97107270850167	1.64569201123829	2.34354742703224
GA	GA_Dade County,	13083	-85.497004	34.882709	35.7404816035219	0.0703443285550276	0.0786054252846498	0.0446134101802126	0.1160061575979	0.0805405431961739	0.0270009078241365	1.76592522400472	1.47075408995788	2.10477099847221
GA	GA_Dawson Count	13085	-84.104119	34.40138	47.1154372543616	0.0703443285550276	0.0786054252846498	0.0446134101802126	0.1160061575979	0.0849919485371924	0.0259321666444353	1.81868084336193	1.52773042847388	2.15048759265469
GA	GA_Decatur Coun	13087	-84.57036	30.888345	16.3585268872203	0.0703443285550276	0.0786054252846498	0.0446134101802126	0.1160061575979	0.0969554121679514	0.0281293761241995	1.96647753775939	1.63271979003686	2.35011563443916
GA	GA_DeKalb Count	13089	-84.248029	33.789813	1082.03291053337	0.0244117371675214	0.124835686526722	0.0901421369843446	0.154505282035358	0.111396737136809	0.0244608595527643	2.15693475693127	1.84209587934255	2.51114257634741
GA	GA_Dodge County	13091	-83.175591	32.212815	15.810073871847	0.0703443285550276	0.0786054252846498	0.0446134101802126	0.1160061575979	0.0892829791951327	0.0281016250904414	1.87067514963482	1.55007903847698	2.23989635975646
GA	GA_Dooly County	13093	-83.784195	32.16758	13.0175100866272	0.0703443285550276	0.0786054252846498	0.0446134101802126	0.1160061575979	0.0907715197265821	0.027350819953453	1.88897584704602	1.57394282704675	2.25028289180834
GA	GA_Dougherty Co	13095	-84.167625	31.573426	101.473023215247	0.0151255092415251	0.132955194953773	0.100171159312003	0.167167422688059	0.0981613801176364	0.0309765649814167	1.98187121650951	1.61469658956964	2.40975588890986
GA	GA_Douglas Coun	13097	-84.734644	33.724923	282.135651683104	0.0703443285550276	0.0786054252846498	0.0446134101802126	0.1160061575979	0.102979436604121	0.0253162767402138	2.04429320091206	1.73245672665873	2.39726972468192
GA	GA_Early County	13099	-84.916722	31.331726	7.62018578956841	0.0703443285550276	0.0786054252846498	0.0446134101802126	0.1160061575979	0.0931307722253252	0.027875793745122	1.91826243385686	1.59370152244756	2.29124084627524
GA	GA_Echols Count	13101	-83.057989	30.708629	3.67541315644308	0.0703443285550276	0.0786054252846498	0.0446134101802126	0.1160061575979	0.0829272709110467	0.0287133011844204	1.79406274498451	1.47762411802368	2.16026672185701
GA	GA_Effingham Co	13103	-81.299511	32.291745	51.4088224510412	0.0703443285550276	0.0786054252846498	0.0446134101802126	0.1160061575979	0.0922669205822012	0.0293077509658838	1.90749889732607	1.56900131992682	2.29937450784128
GA	GA_Elbert Count	13105	-82.879523	34.126521	19.7849251784458	0.0703443285550276	0.0786054252846498	0.0446134101802126	0.1160061575979	0.0827038544738046	0.0276696185591507	1.79141430601264	1.48601454002139	2.14299464402933
GA	GA_Emanuel Coun	13107	-82.307952	32.58586	12.6646336948817	0.0703443285550276	0.0786054252846498	0.0446134101802126	0.1160061575979	0.0844591373132034	0.0287183349748059	1.81230316491675	1.49327163269048	2.18135842751411
GA	GA_Evans County	13109	-81.907367	32.169649	22.0092530543948	0.0703443285550276	0.0786054252846498	0.0446134101802126	0.1160061575979	0.0875209810871307	0.0291731221663741	1.8491887348812	1.5202874325884	2.23020784804703
GA	GA_Fannin Count	13111	-84.313402	34.901383	25.8295507860777	0.0703443285550276	0.0786054252846498	0.0446134101802126	0.1160061575979	0.079574921157125	0.0269515837439439	1.75463845268973	1.46145887502275	2.0911995678214
GA	GA_Fayette Coun	13113	-84.512414	33.427941	221.700019320769	0.0703443285550276	0.0786054252846498	0.0446134101802126	0.1160061575979	0.102874669256187	0.0255493738679364	2.04292008062078	1.72855915803331	2.39916906098568
GA	GA_Floyd County	13115	-85.183164	34.255796	73.3466975219032	0.0703443285550276	0.0786054252846498	0.0446134101802126	0.1160061575979	0.0877961436178392	0.0264401400748024	1.85253160900173	1.551930041739	2.1959799090563
GA	GA_Forsyth Coun	13117	-84.144322	34.19492	381.219806056361	0.0703443285550276	0.0786054252846498	0.0446134101802126	0.1160061575979	0.105662786885225	0.0252893314105601	2.07970293156693	1.76396821064809	2.43681803059542
GA	GA_Franklin Cou	13119	-83.186079	34.377335	33.842978911201	0.0703443285550276	0.0786054252846498	0.0446134101802126	0.1160061575979	0.0850236349895769	0.0274118235702346	1.81906066897998	1.51262189290794	2.17115591313126
GA	GA_Fulton Count	13121	-84.393645	33.836086	768.417053332125	0.0381597086578599	0.0943700626409784	0.0595277606916752	0.130504626975761	0.111213044022362	0.0276538008418449	2.15442720434631	1.80157063704992	2.55757440561706
GA	GA_Gilmer Count	13123	-84.483646	34.677249	28.0459181999128	0.0703443285550276	0.0786054252846498	0.0446134101802126	0.1160061575979	0.0800038870020007	0.0264878459247093	1.75964557938496	1.47051416577419	2.09073579667178
GA	GA_Glascock Cou	13125	-82.609847	33.235927	7.94066645504136	0.0703443285550276	0.0786054252846498	0.0446134101802126	0.1160061575979	0.0806220294445353	0.0281190170401679	1.76688023755026	1.46024166866797	2.12089791760858
GA	GA_Glynn County	13127	-81.486488	31.202698	56.4793271468977	0.0703443285550276	0.0786054252846498	0.0446134101802126	0.1160061575979	0.0930885469009177	0.0296074608222451	1.91773522917031	1.57459026287333	2.31549306310842
GA	GA_Gordon Count	13129	-84.908795	34.498326	62.5775888134324	0.0703443285550276	0.0786054252846498	0.0446134101802126	0.1160061575979	0.0856283792982986	0.0263892863294826	1.82632144064034	1.52960954328847	2.16542735317543
GA	GA_Grady County	13131	-84.214288	30.882764	20.6591383718093	0.0703443285550276	0.0786054252846498	0.0446134101802126	0.1160061575979	0.0975260212723059	0.0280069040990245	1.97374967786835	1.64037752151065	2.35665426399984
GA	GA_Greene Count	13133	-83.166093	33.549876	17.4139283037279	0.0703443285550276	0.0786054252846498	0.0446134101802126	0.1160061575979	0.0836151027566223	0.0273110822396394	1.80223541542398	1.49907613804579	2.15051579554442
GA	GA_Gwinnett Cou	13135	-84.057963	33.951956	827.695842360662	0.014350933722992	0.11122870752781	0.076817318214788	0.14453196450735	0.107547475321003	0.0269379432667674	2.10485175276292	1.7667337431184	2.49018239568159
GA	GA_Habersham Co	13137	-83.541626	34.56516	62.6812287291249	0.0703443285550276	0.0786054252846498	0.0446134101802126	0.1160061575979	0.088353505308311	0.0270870335105982	1.85931706696085	1.55098093489201	2.21270028395795
GA	GA_Hall County,	13139	-83.844712	34.275205	183.907769630942	0.0703443285550276	0.0786054252846498	0.0446134101802126	0.1160061575979	0.0980978638422431	0.0260270396287514	1.98105816510657	1.66881067620396	2.33615646038385
GA	GA_Hancock Coun	13141	-83.002047	33.255825	6.81968164671309	0.0703443285550276	0.0786054252846498	0.0446134101802126	0.1160061575979	0.0800470915243282	0.0277179553870336	1.76015049619848	1.45848413432221	2.10776983011872
GA	GA_Haralson Cou	13143	-85.18547	33.76192	40.6184791654145	0.0703443285550276	0.0786054252846498	0.0446134101802126	0.1160061575979	0.0857622717099025	0.0262799638255972	1.82793200846655	1.53216121716299	2.16576392444156
GA	GA_Harris Count	13145	-84.895034	32.699933	28.7643734959455	0.0703443285550276	0.0786054252846498	0.0446134101802126	0.1160061575979	0.09186267720776	0.0270276960119942	1.90247798580122	1.58916046233072	2.26113478084549
GA	GA_Hart County,	13147	-82.964953	34.355413	39.4563806209268	0.0703443285550276	0.0786054252846498	0.0446134101802126	0.1160061575979	0.086521286374059	0.0276707263871864	1.8370827102871	1.52554012773994	2.19536706866725
GA	GA_Heard County	13149	-85.1134	33.309334	15.2884084805483	0.0703443285550276	0.0786054252846498	0.0446134101802126	0.1160061575979	0.0828659266952931	0.0265066428414612	1.79333525407093	1.49964662438692	2.12942561072282
GA	GA_Henry County	13151	-84.175416	33.475842	279.097791407298	0.0703443285550276	0.0786054252846498	0.0446134101802126	0.1160061575979	0.105739322229226	0.025406161661041	2.08071971480282	1.76349650713046	2.43971595341719
GA	GA_Houston Coun	13153	-83.663357	32.571603	160.45278801639	0.0703443285550276	0.0786054252846498	0.0446134101802126	0.1160061575979	0.106349876646101	0.0273804568470996	2.08884460125479	1.74758940567761	2.478704796485
GA	GA_Irwin County	13155	-83.280834	31.604647	10.0221509919696	0.0703443285550276	0.0786054252846498	0.0446134101802126	0.1160061575979	0.08926539898089	0.0281395931760534	1.87045982802544	1.54949067530637	2.24018290949225
GA	GA_Jackson Coun	13157	-83.584805	34.132059	82.1426058720831	0.0703443285550276	0.0786054252846498	0.0446134101802126	0.1160061575979	0.0916683172146324	0.026427465938733	1.90006754554315	1.59354861413147	2.24990837105338
GA	GA_Jasper Count	13159	-83.724341	33.356251	14.6948142045111	0.0703443285550276	0.0786054252846498	0.0446134101802126	0.1160061575979	0.0832577702819933	0.0264164828141005	1.79798609963193	1.50462953802135	2.13350856200493
GA	GA_Jeff Davis C	13161	-82.600696	31.848776	17.3967980339089	0.0703443285550276	0.0786054252846498	0.0446134101802126	0.1160061575979	0.0885724638872315	0.0288419331290535	1.86198793861022	1.53476884121129	2.24031510334058
GA	GA_Jefferson Co	13163	-82.407657	33.063551	11.1995789879813	0.0703443285550276	0.0786054252846498	0.0446134101802126	0.1160061575979	0.0826808232629763	0.0283484721005744	1.7911414590145	1.4788327466845	2.15192111360387
GA	GA_Jenkins Coun	13165	-81.950133	32.794618	9.50357434031563	0.0703443285550276	0.0786054252846498	0.0446134101802126	0.1160061575979	0.081981973183149	0.0287086171953099	1.78287749862152	1.46804813410974	2.14730743645142
GA	GA_Johnson Coun	13167	-82.679535	32.701199	12.1458223996213	0.0703443285550276	0.0786054252846498	0.0446134101802126	0.1160061575979	0.0846267319820279	0.0283873541647951	1.81430739293055	1.49840904235177	2.17910878283475
GA	GA_Jones County	13169	-83.54514	32.962134	28.0585656180485	0.0703443285550276	0.0786054252846498	0.0446134101802126	0.1160061575979	0.0895356083917034	0.027202917703161	1.8737714418191	1.56231301277964	2.23083019141561
GA	GA_Lamar County	13171	-84.1544	33.08002	39.6408455115441	0.0703443285550276	0.0786054252846498	0.0446134101802126	0.1160061575979	0.0910075841352035	0.0263632633399544	1.89189069015959	1.58710233370435	2.23970302472032
GA	GA_Lanier Count	13173	-83.090886	31.035393	20.1378095592277	0.0703443285550276	0.0786054252846498	0.0446134101802126	0.1160061575979	0.0919841108305946	0.0286020303950777	1.90398518780779	1.57352887552434	2.28523561193819
GA	GA_Laurens Coun	13175	-82.926131	32.516487	22.4267003473085	0.0703443285550276	0.0786054252846498	0.0446134101802126	0.1160061575979	0.0893272933377659	0.028253851504127	1.8712179915422	1.54893619910799	2.24265987900479
GA	GA_Lee County,	13177	-84.173396	31.681194	31.986209679369	0.0703443285550276	0.0786054252846498	0.0446134101802126	0.1160061575979	0.101349935876935	0.0266231416570228	2.0230159552309	1.69880877687332	2.3924995955128
GA	GA_Liberty Coun	13179	-81.578482	31.827766	39.3643479766015	0.0703443285550276	0.0786054252846498	0.0446134101802126	0.1160061575979	0.0908942140855034	0.0294801249806977	1.89049040493508	1.55254603549961	2.28221481050137
GA	GA_Lincoln Coun	13181	-82.44638	33.781126	11.8857136001684	0.0703443285550276	0.0786054252846498	0.0446134101802126	0.1160061575979	0.0810529923352497	0.0279682943381826	1.77193771363656	1.46613332272392	2.12467888960655
GA	GA_Long County,	13183	-81.733663	31.778807	18.7142631505402	0.0703443285550276	0.0786054252846498	0.0446134101802126	0.1160061575979	0.086435165240844	0.0294284706730448	1.83604266428264	1.50634246817132	2.21859763937055
GA	GA_Lowndes Coun	13185	-83.280221	30.857006	88.7688030243619	0.0703443285550276	0.0786054252846498	0.0446134101802126	0.1160061575979	0.103426386861016	0.0285227529422669	2.05015901615459	1.7008207969129	2.45178803406346
GA	GA_Lumpkin Coun	13187	-83.986879	34.524951	45.5505074963443	0.0703443285550276	0.0786054252846498	0.0446134101802126	0.1160061575979	0.0848202991076984	0.0263761529031528	1.81662434110088	1.52129244272171	2.15420081988936
GA	GA_McDuffie Cou	13189	-82.469866	33.459617	30.8974286544013	0.0703443285550276	0.0786054252846498	0.0446134101802126	0.1160061575979	0.0875296237896983	0.0280824933914997	1.84929366215645	1.53179195031833	2.21509039841855
GA	GA_McIntosh Cou	13191	-81.407579	31.47526	9.65859277824328	0.0703443285550276	0.0786054252846498	0.0446134101802126	0.1160061575979	0.0821492764781759	0.029640606889585	1.784853195729	1.46029887897093	2.16230896844133
GA	GA_Macon County	13193	-84.038814	32.325042	12.3127687860866	0.0703443285550276	0.0786054252846498	0.0446134101802126	0.1160061575979	0.089932432537631	0.0271434407475133	1.87864296813992	1.56718230253366	2.23556057278274
GA	GA_Madison Coun	13195	-83.24068	34.104614	40.3946921569179	0.0703443285550276	0.0786054252846498	0.0446134101802126	0.1160061575979	0.0868937723348305	0.0271483806545493	1.84158627046313	1.53492506709511	2.19329353178782
GA	GA_Marion Count	13197	-84.523557	32.380907	8.78139359648406	0.0703443285550276	0.0786054252846498	0.0446134101802126	0.1160061575979	0.0880465934104586	0.027094628444608	1.85557828874008	1.54765048759522	2.20853544093273
GA	GA_Meriwether C	13199	-84.672846	33.008863	16.1709143969967	0.0703443285550276	0.0786054252846498	0.0446134101802126	0.1160061575979	0.0856699129260804	0.0265254474580116	1.8268209244273	1.52861765780336	2.16786240453955
GA	GA_Miller Count	13201	-84.737198	31.159722	7.7808223436178	0.0703443285550276	0.0786054252846498	0.0446134101802126	0.1160061575979	0.0934889565734656	0.0278851207882481	1.92273901744728	1.59748105166483	2.2965000724892
GA	GA_Mitchell Cou	13205	-84.172094	31.216853	16.4279646064527	0.0703443285550276	0.0786054252846498	0.0446134101802126	0.1160061575979	0.0970853993947295	0.0273669053949127	1.96813235624548	1.64258554097037	2.34091063805782
GA	GA_Monroe Count	13207	-83.906823	33.038194	26.7649939912205	0.0703443285550276	0.0786054252846498	0.0446134101802126	0.1160061575979	0.0888016635962807	0.0266498467336765	1.86478688762137	1.56038612156593	2.21285306022675
GA	GA_Montgomery C	13209	-82.533261	32.167319	14.3176454046563	0.0703443285550276	0.0786054252846498	0.0446134101802126	0.1160061575979	0.0866562632714852	0.0287819647359318	1.83871367621196	1.51535209919761	2.21266810735555
GA	GA_Morgan Count	13211	-83.485957	33.600243	20.9872533359411	0.0703443285550276	0.0786054252846498	0.0446134101802126	0.1160061575979	0.0842479181321165	0.0266524364923911	1.80977966723321	1.51245216851486	2.15016385611013
GA	GA_Murray Count	13213	-84.792066	34.782329	44.6270996074537	0.0703443285550276	0.0786054252846498	0.0446134101802126	0.1160061575979	0.0826175796970996	0.0267502581353867	1.79039238733954	1.4945740091679	2.1293616198034
GA	GA_Muscogee Cou	13215	-84.930634	32.492289	341.990672008549	0.0703443285550276	0.0786054252846498	0.0446134101802126	0.1160061575979	0.115970500819086	0.0272191825717732	2.22008906684937	1.86417180181026	2.62540163854154
GA	GA_Newton Count	13217	-83.896609	33.56952	154.523720947479	0.0703443285550276	0.0786054252846498	0.0446134101802126	0.1160061575979	0.099429575199322	0.0256863170933151	1.99815846487302	1.68765196992594	2.35056901939748
GA	GA_Oconee Count	13219	-83.457946	33.875278	83.5465140970426	0.0703443285550276	0.0786054252846498	0.0446134101802126	0.1160061575979	0.0930170249130069	0.0266185047298448	1.91684249412392	1.60611662325379	2.2717013308998
GA	GA_Oglethorpe C	13221	-83.14492	33.916594	13.3232214805975	0.0703443285550276	0.0786054252846498	0.0446134101802126	0.1160061575979	0.0807637016792207	0.0272667627342933	1.7685415742004	1.47031994354472	2.1113337916042
GA	GA_Paulding Cou	13223	-84.816609	33.905688	206.679505097523	0.0703443285550276	0.0786054252846498	0.0446134101802126	0.1160061575979	0.0984845987672734	0.0254381136574689	1.98601258977099	1.67978239933472	2.33322410797042
GA	GA_Peach County	13225	-83.82958	32.584826	70.2156354358509	0.0703443285550276	0.0786054252846498	0.0446134101802126	0.1160061575979	0.0990603777358316	0.0272079930061757	1.99340639194838	1.66636183943347	2.3674147400088
GA	GA_Pickens Coun	13227	-84.442301	34.455892	54.0526042445546	0.0703443285550276	0.0786054252846498	0.0446134101802126	0.1160061575979	0.0850037858114272	0.0259546914487488	1.81882272967289	1.52761848373317	2.15095584007911
GA	GA_Pierce Count	13229	-82.240429	31.314668	21.8682836229942	0.0703443285550276	0.0786054252846498	0.0446134101802126	0.1160061575979	0.0887854011317074	0.0292211323481738	1.86458818666554	1.53302184951548	2.24865004950025
GA	GA_Pike County,	13231	-84.366796	33.103227	33.3618764577958	0.0703443285550276	0.0786054252846498	0.0446134101802126	0.1160061575979	0.0894653036131562	0.0262540462105807	1.87290937251609	1.57169887699213	2.21658516213416
GA	GA_Polk County,	13233	-85.176771	34.010878	52.7068147034695	0.0703443285550276	0.0786054252846498	0.0446134101802126	0.1160061575979	0.086243537424696	0.0262800087863017	1.83373008568166	1.53721966047877	2.17236519531054
GA	GA_Pulaski Coun	13235	-83.480342	32.275344	17.2090150973735	0.0703443285550276	0.0786054252846498	0.0446134101802126	0.1160061575979	0.0905692182721831	0.0277038920173385	1.88648064031005	1.56799803310174	2.25241007284865
GA	GA_Putnam Count	13237	-83.339663	33.317059	23.6793307099513	0.0703443285550276	0.0786054252846498	0.0446134101802126	0.1160061575979	0.0864533622049665	0.027172904769623	1.83626238307418	1.53004328272099	2.18754691715937
GA	GA_Quitman Coun	13239	-85.077727	31.859377	5.51574109773176	0.0703443285550276	0.0786054252846498	0.0446134101802126	0.1160061575979	0.0893867324657334	0.0276631708959415	1.87194630224405	1.55583117267734	2.23519614455951
GA	GA_Rabun County	13241	-83.407223	34.87903	17.5502715138273	0.0703443285550276	0.0786054252846498	0.0446134101802126	0.1160061575979	0.0795342274684263	0.027653240206754	1.75416402436242	1.45396186367242	2.10003008172912
GA	GA_Randolph Cou	13243	-84.758026	31.760403	6.07304957121928	0.0703443285550276	0.0786054252846498	0.0446134101802126	0.1160061575979	0.0907791766085559	0.0273904480622961	1.88907033751923	1.57360012902743	2.25094985857189
GA	GA_Richmond Cou	13245	-82.049444	33.426859	238.029162539211	0.0703443285550276	0.0786054252846498	0.0446134101802126	0.1160061575979	0.105167227400025	0.0281652641082264	2.07312851937674	1.72483557127835	2.4726735099066
GA	GA_Rockdale Cou	13247	-84.020894	33.642043	265.610506299552	0.0703443285550276	0.0786054252846498	0.0446134101802126	0.1160061575979	0.104513077486482	0.0252402959509263	2.0644744355457	1.75111830866978	2.41891069710475
GA	GA_Schley Count	13249	-84.306781	32.241549	12.0940092150051	0.0703443285550276	0.0786054252846498	0.0446134101802126	0.1160061575979	0.0908538099520025	0.0270705402949913	1.88999154729119	1.57783324900648	2.24749182934419
GA	GA_Screven Coun	13251	-81.627328	32.722842	8.22423025953166	0.0703443285550276	0.0786054252846498	0.0446134101802126	0.1160061575979	0.081057618411214	0.0288326857169188	1.77199206242299	1.45743164044524	2.13643623360823
GA	GA_Seminole Cou	13253	-84.868027	30.972496	12.173841233321	0.0703443285550276	0.0786054252846498	0.0446134101802126	0.1160061575979	0.0957336455620025	0.0282195507008906	1.95097568405323	1.6183001847398	2.33366603290469
GA	GA_Spalding Cou	13255	-84.273339	33.258051	129.022361058765	0.0703443285550276	0.0786054252846498	0.0446134101802126	0.1160061575979	0.099152406600234	0.0259239089141544	1.99459011897703	1.68183536388941	2.34999214314674
GA	GA_Stephens Cou	13257	-83.288681	34.556904	54.3296306833951	0.0703443285550276	0.0786054252846498	0.0446134101802126	0.1160061575979	0.0878395112075347	0.0274344248460505	1.85305889316985	1.54187258477072	2.21038135574501
GA	GA_Stewart Coun	13259	-84.764519	32.069335	5.51824143367815	0.0703443285550276	0.0786054252846498	0.0446134101802126	0.1160061575979	0.0883209517805809	0.0273157083242597	1.85892022820145	1.5482142852077	2.21543244560413
GA	GA_Sumter Count	13261	-84.221818	32.059981	23.1419704654275	0.0703443285550276	0.0786054252846498	0.0446134101802126	0.1160061575979	0.0960608007803185	0.0270123039193031	1.95511744541861	1.63517469840791	2.32093279885764
GA	GA_Talbot Count	13263	-84.582116	32.703124	6.05897390133845	0.0703443285550276	0.0786054252846498	0.0446134101802126	0.1160061575979	0.0834938869692713	0.0268873241407752	1.80079307988044	1.50220136760193	2.14309980324158
GA	GA_Taliaferro C	13265	-82.88576	33.5688	3.03580204985144	0.0703443285550276	0.0786054252846498	0.0446134101802126	0.1160061575979	0.0755079396444302	0.0277008946023016	1.70771026708657	1.41335127440442	2.04730223333788
GA	GA_Tattnall Cou	13267	-82.052217	32.043908	19.9950274598218	0.0703443285550276	0.0786054252846498	0.0446134101802126	0.1160061575979	0.0874121226432338	0.0291627165076285	1.84786752367602	1.51926035358365	2.22853766546695
GA	GA_Taylor Count	13269	-84.215083	32.560542	8.15629409262903	0.0703443285550276	0.0786054252846498	0.0446134101802126	0.1160061575979	0.0860805299899449	0.026993849514761	1.83176466292685	1.52801220138016	2.17993874953196
GA	GA_Telfair Coun	13271	-82.892471	32.01562	13.7881107959601	0.0703443285550276	0.0786054252846498	0.0446134101802126	0.1160061575979	0.0880867945354837	0.0284971782465002	1.85606768695035	1.53328808763286	2.22866553986189
GA	GA_Terrell Coun	13273	-84.42886	31.772157	9.75517580729299	0.0703443285550276	0.0786054252846498	0.0446134101802126	0.1160061575979	0.0935592603833546	0.0269585363324207	1.92361861284245	1.60831966800093	2.28426052595626
GA	GA_Thomas Count	13275	-83.948411	30.868962	31.0843723895989	0.0703443285550276	0.0786054252846498	0.0446134101802126	0.1160061575979	0.0990468054294288	0.0280715888717995	1.99323186277453	1.6565562309179	2.37989789250948
GA	GA_Tift County,	13277	-83.515048	31.454362	58.3633021509026	0.0703443285550276	0.0786054252846498	0.0446134101802126	0.1160061575979	0.101988387863484	0.0278577006846877	2.0313323029171	1.69204001937757	2.42029215526514
GA	GA_Toombs Count	13279	-82.367022	32.183936	28.0986067639082	0.0703443285550276	0.0786054252846498	0.0446134101802126	0.1160061575979	0.0901544010581129	0.0289014134603864	1.88137215328699	1.55083803084021	2.26347756322798
GA	GA_Towns County	13281	-83.782961	34.938692	27.0408348841439	0.0703443285550276	0.0786054252846498	0.0446134101802126	0.1160061575979	0.0811487780085947	0.0273680195309078	1.77306329979711	1.47320775602622	2.11787606716558
GA	GA_Treutlen Cou	13283	-82.589718	32.387047	13.1761895563311	0.0703443285550276	0.0786054252846498	0.0446134101802126	0.1160061575979	0.0858231649213454	0.0286330490218779	1.82866484314044	1.50824372423086	2.19902632073132
GA	GA_Troup County	13285	-85.031746	33.036737	60.5327819737932	0.0703443285550276	0.0786054252846498	0.0446134101802126	0.1160061575979	0.0942658111308801	0.0267434770239195	1.93247564824921	1.61839043380843	2.29127976816444
GA	GA_Turner Count	13287	-83.636891	31.700824	10.6358832807023	0.0703443285550276	0.0786054252846498	0.0446134101802126	0.1160061575979	0.0915176444577896	0.0275386002309432	1.89820052400899	1.57993703475087	2.26348365718511
GA	GA_Twiggs Count	13289	-83.416286	32.703662	8.63867309586337	0.0703443285550276	0.0786054252846498	0.0446134101802126	0.1160061575979	0.0843119346786945	0.027582613567803	1.81054420608013	1.5034708921832	2.16374142702041
GA	GA_Union County	13291	-84.002286	34.874243	28.7485740856503	0.0703443285550276	0.0786054252846498	0.0446134101802126	0.1160061575979	0.0810494154428048	0.0270793457976574	1.77189569191169	1.47513641779967	2.11265486194306
GA	GA_Upson County	13293	-84.324382	32.907469	31.0135239675924	0.0703443285550276	0.0786054252846498	0.0446134101802126	0.1160061575979	0.0906698502096032	0.0266008197465636	1.88772152853634	1.58090475286008	2.23829553498768
GA	GA_Walker Count	13295	-85.293376	34.83654	60.292011080988	0.0703443285550276	0.0786054252846498	0.0446134101802126	0.1160061575979	0.0845112353477998	0.0269614598358384	1.81292601140887	1.5119771982966	2.15797229160084
GA	GA_Walton Count	13297	-83.784266	33.795381	110.650876589941	0.0703443285550276	0.0786054252846498	0.0446134101802126	0.1160061575979	0.0952807406862466	0.02571516896129	1.94525303397891	1.64089178191204	2.29108848661035
GA	GA_Ware County,	13299	-82.383943	31.22682	15.2180235016261	0.0703443285550276	0.0786054252846498	0.0446134101802126	0.1160061575979	0.0871684758918268	0.0291294021865993	1.84491301982012	1.51706793135543	2.22466274787341
GA	GA_Warren Count	13301	-82.662844	33.407596	7.07413607519803	0.0703443285550276	0.0786054252846498	0.0446134101802126	0.1160061575979	0.0795500472677051	0.0279870674407557	1.75434844811554	1.45075948600455	2.10471287272433
GA	GA_Washington C	13303	-82.773406	32.962029	11.4934173527798	0.0703443285550276	0.0786054252846498	0.0446134101802126	0.1160061575979	0.0835581656333846	0.0281473595029508	1.80155781514114	1.48987884034333	2.16115495476503
GA	GA_Wayne County	13305	-81.919105	31.611857	17.8082312833895	0.0703443285550276	0.0786054252846498	0.0446134101802126	0.1160061575979	0.0866196769527143	0.0293785638908706	1.83827148295977	1.50877266742705	2.22047633651212
GA	GA_Webster Coun	13307	-84.560657	32.049343	4.78702426844091	0.0703443285550276	0.0786054252846498	0.0446134101802126	0.1160061575979	0.0880812045360421	0.0271544254269165	1.85599962979337	1.54738402418338	2.20984843804731
GA	GA_Wheeler Coun	13309	-82.751307	32.146558	10.1040453177899	0.0703443285550276	0.0786054252846498	0.0446134101802126	0.1160061575979	0.0855915543480372	0.0285949458284901	1.82587867128122	1.50623797521796	2.19529076732259
GA	GA_White County	13311	-83.744309	34.601048	49.1005268930382	0.0703443285550276	0.0786054252846498	0.0446134101802126	0.1160061575979	0.0858876996312259	0.0268516305422136	1.82944174886872	1.52748206130949	2.17532967859991
GA	GA_Whitfield Co	13313	-84.965686	34.792742	138.974360706425	0.0703443285550276	0.0786054252846498	0.0446134101802126	0.1160061575979	0.0920098239642611	0.0268253653336953	1.90430444986909	1.59293835159137	2.26035374125439
GA	GA_Wilcox Count	13315	-83.405657	31.975167	8.69766697934875	0.0703443285550276	0.0786054252846498	0.0446134101802126	0.1160061575979	0.0881545328540281	0.0278601015091472	1.85689254017811	1.54070552911032	2.2207052253476
GA	GA_Wilkes Count	13317	-82.753524	33.755364	7.96345811420509	0.0703443285550276	0.0786054252846498	0.0446134101802126	0.1160061575979	0.0790049296419952	0.0277860687986253	1.7480021959348	1.44730035904198	2.09472981779992
GA	GA_Wilkinson Co	13319	-83.239491	32.8443	7.64806806016484	0.0703443285550276	0.0786054252846498	0.0446134101802126	0.1160061575979	0.0826925571158701	0.0277032219050046	1.79128046405818	1.48555429769935	2.14329778944543
GA	GA_Worth County	13321	-83.861186	31.535712	13.6047139806203	0.0703443285550276	0.0786054252846498	0.0446134101802126	0.1160061575979	0.0948049305541616	0.0271742710893784	1.93925482306897	1.61957734463863	2.30517955701895
ID	ID_Ada County,	16001	-116.304409	43.611186	175.353783136549	NA	NA	NA	NA	0.0960848929215112	0.0355094411999652	1.9554227161006	1.54367073552147	2.44645279092756
ID	ID_Adams County	16003	-116.375947	44.848619	1.21006449055639	NA	NA	NA	NA	0.0673550853536841	0.0355939553556318	1.61655922809777	1.26194567846488	2.04389474833178
ID	ID_Bannock Coun	16005	-112.423672	42.869212	29.5449530297814	NA	NA	NA	NA	0.0932640573730597	0.0360254191415683	1.91992729567311	1.50874699512552	2.4120075620805
ID	ID_Bear Lake Co	16007	-111.341632	42.306336	2.25335543516612	NA	NA	NA	NA	0.0843641885759593	0.0356321496193048	1.81116844974419	1.42249330676392	2.27683114571457
ID	ID_Benewah Coun	16009	-116.639736	47.271692	4.57899165937896	NA	NA	NA	NA	0.0727611692329999	0.03563242636534	1.67656814952468	1.31110244290553	2.11621726497884
ID	ID_Bingham Coun	16011	-112.355721	43.217372	8.52401735420475	NA	NA	NA	NA	0.0862630079349829	0.0361610560094976	1.83396495498898	1.43611734574034	2.31157619122829
ID	ID_Blaine Count	16013	-114.294277	43.541366	3.34009157983488	NA	NA	NA	NA	0.0765380765067243	0.0361215369815839	1.71950412879331	1.3419457837555	2.17423415667444
ID	ID_Boise County	16015	-115.993695	43.899702	1.58566600633709	NA	NA	NA	NA	0.068869213662788	0.0356864857116888	1.63319604210956	1.2748213703981	2.06503746137084
ID	ID_Bonner Count	16017	-116.630982	48.235649	9.19969251458138	NA	NA	NA	NA	0.0767105100817168	0.0358451202031374	1.72148441765305	1.34620023285368	2.17280577815897
ID	ID_Bonneville C	16019	-111.997623	43.494876	24.1853497377178	NA	NA	NA	NA	0.0927904278491339	0.0362492350022669	1.91401622065688	1.50152567378891	2.40829631833341
ID	ID_Boundary Cou	16021	-116.302851	48.705964	3.69880885770676	NA	NA	NA	NA	0.0739344614642661	0.0361885394027204	1.68981645271035	1.31684950076681	2.1395928888441
ID	ID_Butte County	16023	-113.294562	43.699097	0.448907431818924	NA	NA	NA	NA	0.0734536317918331	0.0363041872793192	1.6843773885099	1.31129489340615	2.13464058811659
ID	ID_Camas County	16025	-114.756451	43.350524	0.395741363581629	NA	NA	NA	NA	0.0687990908605215	0.0359721741653617	1.63242263732114	1.27158907836909	2.0678868314856
ID	ID_Canyon Count	16027	-116.627276	43.611438	147.045881313094	NA	NA	NA	NA	0.0933040361381191	0.0353578289436575	1.92042688540427	1.51610071074158	2.40269193556389
ID	ID_Caribou Coun	16029	-111.656063	42.643778	1.53583857988634	NA	NA	NA	NA	0.0818978793376953	0.035853567995729	1.78188506429466	1.39605663994025	2.24505656203354
ID	ID_Cassia Count	16031	-113.741833	42.482791	3.59550779921897	NA	NA	NA	NA	0.0785195345077466	0.0358398366510815	1.74236614207839	1.3635049653501	2.19768448632537
ID	ID_Clark County	16033	-112.278608	44.185815	0.184818321133664	NA	NA	NA	NA	0.0741543842173281	0.0364990506590452	1.69230869947803	1.31600472294579	2.14680178062836
ID	ID_Clearwater C	16035	-116.185221	46.48524	1.3586634972317	NA	NA	NA	NA	0.0691483217030896	0.035845377771929	1.63627721772308	1.27591490442665	2.07083013769884
ID	ID_Custer Count	16037	-114.048035	44.285168	0.337463357431329	NA	NA	NA	NA	0.0706771419463553	0.0363582243641238	1.65323432106197	1.28518607063914	2.09799548249065
ID	ID_Elmore Count	16039	-115.684407	43.11532	3.42570483788412	NA	NA	NA	NA	0.0721624823049599	0.0356529007598731	1.66983904629984	1.30535671101058	2.10844537918025
ID	ID_Franklin Cou	16041	-111.872202	42.0993	8.01548420563856	NA	NA	NA	NA	0.0881514536269265	0.0356212718552473	1.85685503815282	1.46051644458282	2.33105066645
ID	ID_Fremont Coun	16043	-111.615464	44.014844	2.66794773602113	NA	NA	NA	NA	0.0828225163172991	0.0364161567814264	1.79282058063744	1.39959522408343	2.26606913033718
ID	ID_Gem County,	16045	-116.506739	43.884323	12.3602827886743	NA	NA	NA	NA	0.0757441286032666	0.0354466620813681	1.7104088200538	1.34081891391302	2.15412357985551
ID	ID_Gooding Coun	16047	-114.751067	42.852717	7.98572046025008	NA	NA	NA	NA	0.0786886635789703	0.0358263846796865	1.74432835242205	1.36525600317176	2.19984182132692
ID	ID_Idaho County	16049	-116.106566	45.974127	0.756830116892671	NA	NA	NA	NA	0.0674202977695083	0.0358409111893177	1.61727304749409	1.26030698850378	2.04798971170054
ID	ID_Jefferson Co	16051	-111.969394	43.691123	10.4314766041897	NA	NA	NA	NA	0.0880128394623338	0.036320978199203	1.85516745336862	1.45205667605588	2.3391892477015
ID	ID_Jerome Count	16053	-114.462669	42.698447	15.6593494333836	NA	NA	NA	NA	0.083062736039438	0.0358287192227733	1.79567005238903	1.4077108945979	2.2611500974613
ID	ID_Kootenai Cou	16055	-116.832581	47.73713	48.6224208539184	NA	NA	NA	NA	0.0858758962935236	0.0355705800547947	1.82929963458388	1.43814848862099	2.29753720706539
ID	ID_Latah County	16057	-116.934434	46.742968	14.3794213942725	NA	NA	NA	NA	0.0770098590584267	0.0353205319914159	1.72492642744557	1.35403744186841	2.16971419824723
ID	ID_Lemhi County	16059	-113.86153	45.127412	0.67821811711203	NA	NA	NA	NA	0.0728664090569961	0.036579972811877	1.67775318372639	1.30329080225992	2.13042402820188
ID	ID_Lewis County	16061	-116.25739	46.238066	3.08830002983685	NA	NA	NA	NA	0.0715729513585798	0.0357725109378872	1.66323327641994	1.29880026531433	2.10214510485827
ID	ID_Lincoln Coun	16063	-114.326069	42.973467	1.71804321275873	NA	NA	NA	NA	0.0740422183735398	0.0359449801808633	1.69103723971147	1.32012970135181	2.13775022697526
ID	ID_Madison Coun	16065	-111.794073	43.819114	32.5485700988671	NA	NA	NA	NA	0.0950231841618806	0.0363572358167555	1.94200443464361	1.52360949458094	2.4432403832255
ID	ID_Minidoka Cou	16067	-113.712227	42.613266	10.6459737977045	NA	NA	NA	NA	0.083442236854341	0.0358940299682778	1.80017876985934	1.41080132082727	2.26745320034682
ID	ID_Nez Perce Co	16069	-116.950462	46.394126	18.2176607185896	NA	NA	NA	NA	0.0780516437696301	0.0352749684370115	1.7369466103846	1.3644348058844	2.18341345896207
ID	ID_Oneida Count	16071	-112.301274	42.181568	1.45580607641537	NA	NA	NA	NA	0.0801661674697843	0.0357115217637669	1.76154267489829	1.38060223592731	2.21879372677094
ID	ID_Owyhee Count	16073	-116.681558	43.376748	0.593064473535364	NA	NA	NA	NA	0.063675900796729	0.035303332998782	1.5766803905789	1.23166687560402	1.9923631186734
ID	ID_Payette Coun	16075	-116.894281	44.020334	22.5444941422856	NA	NA	NA	NA	0.0780356978072547	0.0352473880943533	1.73676213926176	1.36454639210414	2.18281354846147
ID	ID_Power County	16077	-112.829004	42.775001	2.05563808996904	NA	NA	NA	NA	0.0793346129089329	0.0359965029233412	1.75183824524539	1.36982771441589	2.21117702749916
ID	ID_Shoshone Cou	16079	-116.085925	47.514637	1.88714690297034	NA	NA	NA	NA	0.0711120933151873	0.0360590212516838	1.65808339054717	1.29191838094105	2.09981126059892
ID	ID_Teton County	16081	-111.125546	43.692977	10.4040146218512	NA	NA	NA	NA	0.0899903867353096	0.0362367627954718	1.87935524315158	1.47293147615988	2.36681064128581
ID	ID_Twin Falls C	16083	-114.504002	42.558563	17.3930730314232	NA	NA	NA	NA	0.0834947265883769	0.0357715351979847	1.80080306737511	1.41252479331792	2.26646032692905
ID	ID_Valley Count	16085	-116.073719	44.758677	1.17799927179057	NA	NA	NA	NA	0.0681284404113227	0.0357499116326844	1.62504015364053	1.26752496631693	2.05610370459934
ID	ID_Washington C	16087	-116.919922	44.297898	2.670957201764	NA	NA	NA	NA	0.0679814913669516	0.0352428103860263	1.62342600515242	1.2707885168535	2.04750524381999
IL	IL_Adams County	17001	-91.328948	39.943826	28.995749335612	0.0811829793889282	0.112196789773183	0.08335049829278	0.140011873214076	0.0978527473014112	0.027935703978399	1.97792289941955	1.64478668117401	2.36038872046351
IL	IL_Alexander Co	17003	-89.289666	37.149251	8.80749519890037	0.0811829793889282	0.112196789773183	0.08335049829278	0.140011873214076	0.0853480243677514	0.0284514241090494	1.82295263575984	1.50520217994032	2.18993850565738
IL	IL_Bond County,	17005	-89.432819	38.884622	16.573312329145	0.0811829793889282	0.112196789773183	0.08335049829278	0.140011873214076	0.0948048812723895	0.0273771890148655	1.93925420254228	1.61735400345601	2.30809492089989
IL	IL_Boone County	17007	-88.851989	42.293981	73.3204670647839	0.0811829793889282	0.112196789773183	0.08335049829278	0.140011873214076	0.115322195226391	0.0261581475803293	2.21105288058328	1.86921885284481	2.5984216806541
IL	IL_Brown County	17009	-90.746466	39.964815	8.26589255308718	0.0811829793889282	0.112196789773183	0.08335049829278	0.140011873214076	0.092012537744323	0.0279007348520461	1.90433814737991	1.58136489164673	2.27564937850374
IL	IL_Bureau Count	17011	-89.42378	41.382964	14.4244435714659	0.0811829793889282	0.112196789773183	0.08335049829278	0.140011873214076	0.102343512983135	0.0275285573471136	2.03596937946512	1.69981161663052	2.42067939154417
IL	IL_Calhoun Coun	17013	-90.63801	39.12353	6.44932076539621	0.0811829793889282	0.112196789773183	0.08335049829278	0.140011873214076	0.0872745783958926	0.0266540274782692	1.8461991911574	1.54414701537432	2.19172342707909
IL	IL_Carroll Coun	17015	-89.963255	42.071879	11.8571678328368	0.0811829793889282	0.112196789773183	0.08335049829278	0.140011873214076	0.100909285525072	0.0279583805363373	2.01729132228004	1.67870510349723	2.4057436349523
IL	IL_Cass County,	17017	-90.319209	39.979866	12.2211264800666	0.0811829793889282	0.112196789773183	0.08335049829278	0.140011873214076	0.0950735267834424	0.0278699689924179	1.94263908675693	1.61490153979214	2.31906206114622
IL	IL_Champaign Co	17019	-88.233083	40.128073	81.1593452553824	0.0811829793889282	0.112196789773183	0.08335049829278	0.140011873214076	0.116883717262989	0.0274290375827725	2.23286517208303	1.87277912952894	2.64324224930667
IL	IL_Christian Co	17021	-89.254627	39.525298	17.4269397234618	0.0811829793889282	0.112196789773183	0.08335049829278	0.140011873214076	0.0985701502232595	0.0277897011352188	1.98710986045002	1.65438504950235	2.36875580923533
IL	IL_Clark County	17023	-87.800246	39.351007	11.8076470664184	0.0811829793889282	0.112196789773183	0.08335049829278	0.140011873214076	0.100942305989858	0.0276423104536022	2.01771987240516	1.68264233590529	2.40154721726605
IL	IL_Clay County,	17025	-88.490134	38.716132	10.8335649100276	0.0811829793889282	0.112196789773183	0.08335049829278	0.140011873214076	0.0941201809294743	0.0281276222001807	1.93064753524134	1.60170066668889	2.30904014665506
IL	IL_Clinton Coun	17027	-89.472099	38.587753	28.8038901646674	0.0811829793889282	0.112196789773183	0.08335049829278	0.140011873214076	0.0967397755103306	0.0273036565646888	1.96373469748317	1.63945902644361	2.33497455509932
IL	IL_Coles County	17029	-88.258277	39.487297	38.3157481034691	0.0811829793889282	0.112196789773183	0.08335049829278	0.140011873214076	0.107214436452229	0.0278541208446382	2.10039098921257	1.75213758298238	2.49907372810301
IL	IL_Cook County,	17031	-87.757714	41.865937	1216.29872803039	0.167768830344259	0.185651854864848	0.15750787646023	0.212614758380416	0.148622679990308	0.02126767434747	2.71255395257274	2.38338152449602	3.07469371786256
IL	IL_Crawford Cou	17033	-87.748024	39.00569	16.1683463108669	0.0811829793889282	0.112196789773183	0.08335049829278	0.140011873214076	0.100127685235499	0.027759789998754	2.007167758291	1.67214548314478	2.391235181715
IL	IL_Cumberland C	17035	-88.280887	39.275965	11.9784819493764	0.0811829793889282	0.112196789773183	0.08335049829278	0.140011873214076	0.0987248713644151	0.0279476669152452	1.98909546912109	1.65434889835661	2.3733440134818
IL	IL_DeKalb Count	17037	-88.72946	41.927172	63.7789810951054	0.0811829793889282	0.112196789773183	0.08335049829278	0.140011873214076	0.114748964982715	0.0257906304775425	2.20308640737518	1.86670198515361	2.58366230430543
IL	IL_De Witt Coun	17039	-88.908946	40.171701	14.9016761687227	0.0811829793889282	0.112196789773183	0.08335049829278	0.140011873214076	0.101901477229956	0.0277492711816611	2.03019868960159	1.69228400173931	2.41738227552157
IL	IL_Douglas Coun	17041	-88.279794	39.766826	18.0037203735014	0.0811829793889282	0.112196789773183	0.08335049829278	0.140011873214076	0.104003824545315	0.0277198399944311	2.05775637256577	1.7165892503466	2.44839652738808
IL	IL_DuPage Count	17043	-88.071617	41.849815	1057.80131883569	0.059553296526135	0.133633537682436	0.101643196909793	0.164255173719445	0.154903386730963	0.0253431417514808	2.81598781444187	2.41603498952213	3.26351617857841
IL	IL_Edgar County	17045	-87.71537	39.635942	10.6146780117142	0.0811829793889282	0.112196789773183	0.08335049829278	0.140011873214076	0.10289984956646	0.0274084058610883	2.0432500389367	1.70752191728774	2.4271873482028
IL	IL_Edwards Coun	17047	-88.04063	38.402493	11.0887030242045	0.0811829793889282	0.112196789773183	0.08335049829278	0.140011873214076	0.0930801536858323	0.0281492404635614	1.9176304488386	1.59019680550595	2.29442851046955
IL	IL_Effingham Co	17049	-88.576033	39.094723	27.3593078732655	0.0811829793889282	0.112196789773183	0.08335049829278	0.140011873214076	0.101434903929408	0.0280261135427996	2.02412122893118	1.68387084052539	2.4145584839409
IL	IL_Fayette Coun	17051	-89.033295	38.997829	11.356469822143	0.0811829793889282	0.112196789773183	0.08335049829278	0.140011873214076	0.0944412655469768	0.0278344476683864	1.9346799093554	1.60838609759283	2.30944157706162
IL	IL_Ford County,	17053	-88.217453	40.527422	10.2875306836179	0.0811829793889282	0.112196789773183	0.08335049829278	0.140011873214076	0.105346035248369	0.0269667656082723	2.07549886894101	1.74074010144108	2.457265544424
IL	IL_Franklin Cou	17055	-88.953316	37.962135	34.4280587367415	0.0811829793889282	0.112196789773183	0.08335049829278	0.140011873214076	0.0962447136793318	0.0281854030367439	1.9574487234851	1.62428064921166	2.34058821502351
IL	IL_Fulton Count	17057	-90.119357	40.521963	15.0213428168577	0.0811829793889282	0.112196789773183	0.08335049829278	0.140011873214076	0.0987283565727659	0.0281815060133292	1.98914021389739	1.65178390067242	2.37683087053542
IL	IL_Gallatin Cou	17059	-88.238563	37.770001	5.6759632829591	0.0811829793889282	0.112196789773183	0.08335049829278	0.140011873214076	0.0860299886657094	0.0283507329036491	1.83115560213881	1.51332303603301	2.19798025988867
IL	IL_Greene Count	17061	-90.373465	39.37224	9.1647697361748	0.0811829793889282	0.112196789773183	0.08335049829278	0.140011873214076	0.0908762114485435	0.0270253452586389	1.89026811933208	1.57855939288874	2.24717067691678
IL	IL_Grundy Count	17063	-88.347437	41.345274	45.7951055205181	0.0811829793889282	0.112196789773183	0.08335049829278	0.140011873214076	0.115808211328343	0.0255470600123345	2.21782442280969	1.88268577034015	2.59645579020398
IL	IL_Hamilton Cou	17065	-88.557747	38.092156	7.1894710054682	0.0811829793889282	0.112196789773183	0.08335049829278	0.140011873214076	0.0885311141389079	0.0282909493084881	1.86148332602802	1.5401334422102	2.23200086805449
IL	IL_Hancock Coun	17067	-91.203133	40.425725	8.39339541248789	0.0811829793889282	0.112196789773183	0.08335049829278	0.140011873214076	0.0936185622650278	0.0282038455566052	1.92436079904608	1.59543126923843	2.30292823280074
IL	IL_Hardin Count	17069	-88.290573	37.478453	8.1265576259244	0.0811829793889282	0.112196789773183	0.08335049829278	0.140011873214076	0.0862969592246964	0.0284028971889689	1.83437455868262	1.51555782023881	2.20240493629793
IL	IL_Henderson Co	17071	-90.9448	40.828841	6.49382025430032	0.0811829793889282	0.112196789773183	0.08335049829278	0.140011873214076	0.0944269098703012	0.0283608378719844	1.93449948443326	1.60249962880935	2.31681555020948
IL	IL_Henry County	17073	-90.134757	41.348782	22.873650867127	0.0811829793889282	0.112196789773183	0.08335049829278	0.140011873214076	0.103408168162542	0.0282386561078875	2.04991966141394	1.70384932776441	2.44724153690137
IL	IL_Iroquois Cou	17075	-87.834391	40.763597	9.36291267287917	0.0811829793889282	0.112196789773183	0.08335049829278	0.140011873214076	0.10866055774644	0.0263342657829373	2.11981291980667	1.78694541975275	2.49794816224563
IL	IL_Jackson Coun	17077	-89.274031	37.747793	36.3648579525665	0.0811829793889282	0.112196789773183	0.08335049829278	0.140011873214076	0.0952977629004528	0.0280961416081753	1.94546788427218	1.61488036331802	2.32556804609297
IL	IL_Jasper Count	17079	-88.159885	39.003765	7.4497832318278	0.0811829793889282	0.112196789773183	0.08335049829278	0.140011873214076	0.0949786407838577	0.0280065490138118	1.94144302403639	1.61237187946979	2.31966373594167
IL	IL_Jefferson Co	17081	-88.910808	38.308488	24.9252460459874	0.0811829793889282	0.112196789773183	0.08335049829278	0.140011873214076	0.0957845959246332	0.0280627623155705	1.95162026986574	1.62057685366008	2.3321319684543
IL	IL_Jersey Count	17083	-90.32042	39.072862	22.2957065759553	0.0811829793889282	0.112196789773183	0.08335049829278	0.140011873214076	0.0946651597282595	0.0263906314285368	1.93749552360867	1.62664607446529	2.29194474716409
IL	IL_Jo Daviess C	17085	-90.305944	42.411324	13.2498478558532	0.0811829793889282	0.112196789773183	0.08335049829278	0.140011873214076	0.101907199890669	0.0281406618145805	2.03027331789715	1.68791539200166	2.42330064153732
IL	IL_Johnson Coun	17087	-88.882358	37.474558	13.7413712194029	0.0811829793889282	0.112196789773183	0.08335049829278	0.140011873214076	0.0888525450280211	0.0284277962849274	1.86540868126328	1.54208003169189	2.23843138783345
IL	IL_Kane County,	17089	-88.331264	41.918111	392.203689109169	0.0189497682932847	0.121275295582492	0.0888675324725777	0.158488786202928	0.138220725873066	0.0276984941197372	2.54755092179181	2.14501693911879	3.00448772035706
IL	IL_Kankakee Cou	17091	-87.850867	41.148582	62.2429153671081	0.0811829793889282	0.112196789773183	0.08335049829278	0.140011873214076	0.12227881852896	0.0255423651010056	2.30948624401602	1.96369246440596	2.69956235675336
IL	IL_Kendall Coun	17093	-88.379066	41.663724	154.337850859182	0.0811829793889282	0.112196789773183	0.08335049829278	0.140011873214076	0.125265159500795	0.0249950339345454	2.35274572195997	2.00900979609116	2.73924235720824
IL	IL_Knox County,	17095	-90.328601	40.937032	26.6608458292327	0.0811829793889282	0.112196789773183	0.08335049829278	0.140011873214076	0.103042266117518	0.0283315832890427	2.04511700610612	1.69862555852071	2.44314176156502
IL	IL_Lake County,	17097	-87.969458	42.313072	196.581609433574	0.0379027469953308	0.11914040041446	0.0843890942954862	0.149061825800175	0.135145768613691	0.0259250482130652	2.5002527894339	2.12737275436083	2.92039947072133
IL	IL_LaSalle Coun	17099	-88.895997	41.350798	36.5443549929092	0.0811829793889282	0.112196789773183	0.08335049829278	0.140011873214076	0.110257654167951	0.0266590195296346	2.14142115379053	1.80203941062827	2.52741079428213
IL	IL_Lawrence Cou	17101	-87.748328	38.718291	16.1866064794414	0.0811829793889282	0.112196789773183	0.08335049829278	0.140011873214076	0.0978599353965328	0.0278749136863993	1.978014787692	1.64554082151305	2.35960496497925
IL	IL_Lee County,	17103	-89.398207	41.810242	18.0499212888068	0.0811829793889282	0.112196789773183	0.08335049829278	0.140011873214076	0.103927764333194	0.0273029513251764	2.05675442032359	1.72050002194187	2.44099412692307
IL	IL_Livingston C	17105	-88.573187	40.907044	13.1648889091583	0.0811829793889282	0.112196789773183	0.08335049829278	0.140011873214076	0.105555935463808	0.02674107748313	2.07828402871861	1.74579355073669	2.45702755328057
IL	IL_Logan County	17107	-89.361505	40.140775	17.8493530489825	0.0811829793889282	0.112196789773183	0.08335049829278	0.140011873214076	0.100849041475606	0.0278971337658325	2.01650963500163	1.67871640252282	2.40394176643851
IL	IL_McDonough Co	17109	-90.669344	40.469472	19.4222213137667	0.0811829793889282	0.112196789773183	0.08335049829278	0.140011873214076	0.0989132213550525	0.0282513401023673	1.99151470020814	1.65306438614558	2.38057730964426
IL	IL_McHenry Coun	17111	-88.34988	42.271472	194.430640798015	0.0811829793889282	0.112196789773183	0.08335049829278	0.140011873214076	0.127030521732968	0.0250450917006279	2.37860512448068	2.03129371468937	2.76905976488339
IL	IL_McLean Count	17113	-88.954977	40.494123	55.82176595903	0.0811829793889282	0.112196789773183	0.08335049829278	0.140011873214076	0.111500507052998	0.0275876799350816	2.15835227756972	1.8057817834598	2.56101498529482
IL	IL_Macon County	17115	-88.947076	39.851176	68.5993681386724	0.0811829793889282	0.112196789773183	0.08335049829278	0.140011873214076	0.110633398390382	0.0278626440503854	2.14652913815327	1.79220703926768	2.55181838723722
IL	IL_Macoupin Cou	17117	-89.877035	39.19403	19.9919471203467	0.0811829793889282	0.112196789773183	0.08335049829278	0.140011873214076	0.0959133246136973	0.0269977331949227	1.95324957529083	1.6337077116967	2.31859403965578
IL	IL_Madison Coun	17119	-90.018097	38.801396	137.132681621077	0.0811829793889282	0.112196789773183	0.08335049829278	0.140011873214076	0.108615100901664	0.0261827517602244	2.11920034297204	1.7881998605335	2.49494322282332
IL	IL_Marion Count	17121	-89.016967	38.59071	24.9507934758962	0.0811829793889282	0.112196789773183	0.08335049829278	0.140011873214076	0.0969468939629118	0.0278880934972843	1.96636913288682	1.63528847034484	2.34647683247552
IL	IL_Marshall Cou	17123	-89.315638	41.043034	11.0813069713947	0.0811829793889282	0.112196789773183	0.08335049829278	0.140011873214076	0.100904818262797	0.0275741831466108	2.01723335006709	1.68298824603537	2.39998281514902
IL	IL_Mason County	17125	-89.898924	40.286475	9.15485165815641	0.0811829793889282	0.112196789773183	0.08335049829278	0.140011873214076	0.0959458093035001	0.0280404094093488	1.95366089510697	1.622590673325	2.33414483166341
IL	IL_Massac Count	17127	-88.714109	37.178592	21.9609096264706	0.0811829793889282	0.112196789773183	0.08335049829278	0.140011873214076	0.0906935024011558	0.0285161916052581	1.88801327360578	1.56065760266207	2.26565827351996
IL	IL_Menard Count	17129	-89.799507	39.99726	14.9299254595928	0.0811829793889282	0.112196789773183	0.08335049829278	0.140011873214076	0.0977468648321594	0.0278837603099442	1.97656974013922	1.64418848386639	2.35808159696736
IL	IL_Mercer Count	17131	-90.687167	41.214043	10.4766213861559	0.0811829793889282	0.112196789773183	0.08335049829278	0.140011873214076	0.0982210824332369	0.0284154139809273	1.982635679356	1.64355168590183	2.3728148115498
IL	IL_Monroe Count	17133	-90.171163	38.358529	33.6243449278391	0.0811829793889282	0.112196789773183	0.08335049829278	0.140011873214076	0.0949063944076903	0.0261133834653474	1.94053271797429	1.63235559349449	2.29142975521756
IL	IL_Montgomery C	17135	-89.505319	39.198961	15.4562599199292	0.0811829793889282	0.112196789773183	0.08335049829278	0.140011873214076	0.0956002829368949	0.0274375613905839	1.94928925186662	1.62541689038813	2.32042374770737
IL	IL_Morgan Count	17137	-90.231161	39.718155	22.7077477690015	0.0811829793889282	0.112196789773183	0.08335049829278	0.140011873214076	0.097761637500221	0.0275765127840629	1.97675848970157	1.64776228230772	2.35381067181563
IL	IL_Moultrie Cou	17139	-88.614419	39.631979	16.2530867280381	0.0811829793889282	0.112196789773183	0.08335049829278	0.140011873214076	0.101171189775386	0.027887228001224	2.02069231183434	1.68246134224352	2.40857479249912
IL	IL_Ogle County,	17141	-89.256098	42.028653	25.6158638450868	0.0811829793889282	0.112196789773183	0.08335049829278	0.140011873214076	0.106437737798857	0.0269878458276224	2.09001579218085	1.75318111178303	2.47408379375539
IL	IL_Peoria Count	17143	-89.638993	40.742915	109.653275729555	0.0811829793889282	0.112196789773183	0.08335049829278	0.140011873214076	0.114996810005553	0.0279832140666178	2.206528155041	1.84303680591349	2.62208113170043
IL	IL_Perry County	17145	-89.323862	38.058514	18.0729273476211	0.0811829793889282	0.112196789773183	0.08335049829278	0.140011873214076	0.091949972983277	0.027817772366271	1.90356138537677	1.58158436360649	2.27358009616936
IL	IL_Piatt County	17147	-88.581585	40.007008	14.3305304305506	0.0811829793889282	0.112196789773183	0.08335049829278	0.140011873214076	0.102547631577714	0.0277048007036175	2.03863833163391	1.70012879372748	2.42635372072855
IL	IL_Pike County,	17149	-90.859127	39.621311	7.07738220977981	0.0811829793889282	0.112196789773183	0.08335049829278	0.140011873214076	0.0893694121371891	0.027548767960541	1.87173405290035	1.55686284310798	2.2333484056398
IL	IL_Pope County,	17151	-88.54991	37.39893	4.30467780479325	0.0811829793889282	0.112196789773183	0.08335049829278	0.140011873214076	0.0832405952722539	0.0284671219754225	1.79778205275002	1.48334321349881	2.16118493673659
IL	IL_Pulaski Coun	17153	-89.13475	37.199543	10.1300949785971	0.0811829793889282	0.112196789773183	0.08335049829278	0.140011873214076	0.0862957767064056	0.0284720818825838	1.83436029106599	1.51482545705388	2.20334863334484
IL	IL_Putnam Count	17155	-89.270945	41.229306	12.8640851738275	0.0811829793889282	0.112196789773183	0.08335049829278	0.140011873214076	0.102111768225489	0.0273991516094775	2.03294243711275	1.69864754869971	2.4153009460018
IL	IL_Randolph Cou	17157	-89.809249	38.055541	20.5446095695019	0.0811829793889282	0.112196789773183	0.08335049829278	0.140011873214076	0.0915913415614805	0.0272120357393254	1.89911354623968	1.58424500118405	2.25990358665508
IL	IL_Richland Cou	17159	-88.088315	38.725943	16.5444808867715	0.0811829793889282	0.112196789773183	0.08335049829278	0.140011873214076	0.0973627913474819	0.0280727100851423	1.97166729256527	1.6378438752939	2.35523161182415
IL	IL_Rock Island	17161	-90.504005	41.489142	121.411707228343	0.0811829793889282	0.112196789773183	0.08335049829278	0.140011873214076	0.116176527926445	0.0283813944385154	2.22296657056558	1.85251932872661	2.64714894956403
IL	IL_St. Clair Co	17163	-90.000674	38.550219	148.763708644624	0.0811829793889282	0.112196789773183	0.08335049829278	0.140011873214076	0.10843284345752	0.0261531982518178	2.11674559426405	1.78639389802845	2.49171492846877
IL	IL_Saline Count	17165	-88.536395	37.754786	23.4370893017318	0.0811829793889282	0.112196789773183	0.08335049829278	0.140011873214076	0.0932526341897822	0.028389795047122	1.91978456556588	1.58946135470577	2.30034606451936
IL	IL_Sangamon Cou	17167	-89.652867	39.772757	85.6941826776968	0.0811829793889282	0.112196789773183	0.08335049829278	0.140011873214076	0.109476382322162	0.0277596698129806	2.13082992916583	1.77974846768102	2.53233223176519
IL	IL_Schuyler Cou	17169	-90.568639	40.13118	5.91970981234035	0.0811829793889282	0.112196789773183	0.08335049829278	0.140011873214076	0.0916138983024773	0.0280273938219009	1.89939306559726	1.57572100852368	2.27178319034436
IL	IL_Scott County	17171	-90.462754	39.645737	7.56196998394279	0.0811829793889282	0.112196789773183	0.08335049829278	0.140011873214076	0.0908769425524384	0.0274805502145015	1.89027714616728	1.57368227156021	2.2536012678033
IL	IL_Shelby Count	17173	-88.802073	39.396539	10.8749339316786	0.0811829793889282	0.112196789773183	0.08335049829278	0.140011873214076	0.0970273533830252	0.0279354542778101	1.96739326265818	1.63565398548684	2.34833823227437
IL	IL_Stark County	17175	-89.792451	41.098377	7.15593875060131	0.0811829793889282	0.112196789773183	0.08335049829278	0.140011873214076	0.0973472256981464	0.0280330754969131	1.97146880358668	1.63810998873482	2.35442582800083
IL	IL_Stephenson C	17177	-89.644541	42.324139	30.4202721691291	0.0811829793889282	0.112196789773183	0.08335049829278	0.140011873214076	0.106848599190051	0.0275297776023679	2.09549922900347	1.75165435654473	2.48855288403315
IL	IL_Tazewell Cou	17179	-89.534104	40.602899	77.3465447811408	0.0811829793889282	0.112196789773183	0.08335049829278	0.140011873214076	0.11193817484807	0.0279380373865236	2.16433872009688	1.80682280524561	2.57329246644249
IL	IL_Union County	17181	-89.236505	37.46858	15.2309713491339	0.0811829793889282	0.112196789773183	0.08335049829278	0.140011873214076	0.0890481111004705	0.028304230027594	1.86780006736481	1.54545005313329	2.23944296077654
IL	IL_Vermilion Co	17183	-87.654806	40.149683	32.4218071623594	0.0811829793889282	0.112196789773183	0.08335049829278	0.140011873214076	0.113386640608582	0.0269882079777017	2.18424101875969	1.8355991988634	2.58108409438653
IL	IL_Wabash Count	17185	-87.789625	38.431283	19.527147340464	0.0811829793889282	0.112196789773183	0.08335049829278	0.140011873214076	0.0966929341359739	0.0279995881497778	1.9631392751379	1.63125688254271	2.34440347937348
IL	IL_Warren Count	17187	-90.636371	40.890638	11.972349576616	0.0811829793889282	0.112196789773183	0.08335049829278	0.140011873214076	0.0978662756316415	0.0283827664642196	1.97809584014435	1.63998341881568	2.36713146330024
IL	IL_Washington C	17189	-89.39393	38.359407	9.50420413665527	0.0811829793889282	0.112196789773183	0.08335049829278	0.140011873214076	0.0896162155595277	0.0275230753578263	1.87476021266245	1.55976142183286	2.23645068315978
IL	IL_Wayne County	17191	-88.422496	38.406869	8.74880091249362	0.0811829793889282	0.112196789773183	0.08335049829278	0.140011873214076	0.0913709341687102	0.0282175575614714	1.89638395483883	1.57107918444229	2.27103321330181
IL	IL_White County	17193	-88.192241	38.089959	10.4174860615476	0.0811829793889282	0.112196789773183	0.08335049829278	0.140011873214076	0.0906522405626022	0.0282761494051735	1.88750433951566	1.56277564277482	2.26167296582508
IL	IL_Whiteside Co	17195	-89.823253	41.780798	30.5614596372113	0.0811829793889282	0.112196789773183	0.08335049829278	0.140011873214076	0.10634701035405	0.0278896017994454	2.08880640195511	1.7416457936038	2.48639601956719
IL	IL_Will County,	17197	-88.057232	41.565138	313.964528477176	0.0667910310107604	0.148241052886072	0.116332699680858	0.178307966763261	0.135763527828006	0.0254814631334251	2.50970143313564	2.14175271678957	2.92338950181921
IL	IL_Williamson C	17199	-88.974979	37.755675	57.8605461115998	0.0811829793889282	0.112196789773183	0.08335049829278	0.140011873214076	0.099153112728194	0.0282746471050439	1.99459920366963	1.6554774190749	2.38445346007465
IL	IL_Winnebago Co	17201	-89.06224	42.307128	210.081411708891	0.0811829793889282	0.112196789773183	0.08335049829278	0.140011873214076	0.124496322963219	0.0265909651443597	2.34155038179308	1.97859551607274	2.7527970068347
IL	IL_Woodford Cou	17203	-89.29031	40.771239	27.3574783179863	0.0811829793889282	0.112196789773183	0.08335049829278	0.140011873214076	0.105677781349818	0.027698549131025	2.07990210536595	1.73610903767607	2.47333756570177
IN	IN_Adams County	18001	-84.934317	40.753767	40.6341133924061	0.115398229466172	0.135192950476213	0.10716793389038	0.162103296976798	0.125967224698305	0.0268839315515514	2.36300411651761	1.99370109261241	2.78187150806735
IN	IN_Allen County	18003	-85.122329	41.098642	221.843935807555	0.115398229466172	0.135192950476213	0.10716793389038	0.162103296976798	0.144816294620085	0.0269980340912431	2.65127075623657	2.24599736120213	3.10914319934975
IN	IN_Bartholomew	18005	-85.902794	39.216785	79.0151671793464	0.115398229466172	0.135192950476213	0.10716793389038	0.162103296976798	0.113421620572611	0.0256489003131792	2.1847233673162	1.85224686440407	2.56074025254266
IN	IN_Benton Count	18007	-87.291433	40.575066	8.31066192265888	0.115398229466172	0.135192950476213	0.10716793389038	0.162103296976798	0.109603160285975	0.0264617285445907	2.13254586349243	1.79660429364652	2.51432051129688
IN	IN_Blackford Co	18009	-85.34419	40.469726	27.4439962997165	0.115398229466172	0.135192950476213	0.10716793389038	0.162103296976798	0.119086403759177	0.0267253119499219	2.26391093321425	1.90867001051687	2.6671957490179
IN	IN_Boone County	18011	-86.398737	40.013009	61.8797326558293	0.115398229466172	0.135192950476213	0.10716793389038	0.162103296976798	0.11948708121349	0.0258056417288436	2.26959330456233	1.92514797169091	2.65888384080399
IN	IN_Brown County	18013	-86.20969	39.236241	18.4021775628857	0.115398229466172	0.135192950476213	0.10716793389038	0.162103296976798	0.10408904624934	0.0257019829461317	2.05887945295812	1.7408304198852	2.41947169727204
IN	IN_Carroll Coun	18015	-86.600098	40.578983	20.8533720449332	0.115398229466172	0.135192950476213	0.10716793389038	0.162103296976798	0.11634809627925	0.0264983455622514	2.22536496254399	1.87762714169107	2.61996715224971
IN	IN_Cass County,	18017	-86.339592	40.747104	35.068788134158	0.115398229466172	0.135192950476213	0.10716793389038	0.162103296976798	0.121670997328991	0.0266261003018751	2.30075578683495	1.94227814178686	2.70727088921582
IN	IN_Clark County	18019	-85.732035	38.371546	121.406119219813	0.115398229466172	0.135192950476213	0.10716793389038	0.162103296976798	0.105633579965083	0.0255380251490334	2.0793150132808	1.76071700334651	2.44010762519627
IN	IN_Clay County,	18021	-87.124217	39.469066	28.0936732705207	0.115398229466172	0.135192950476213	0.10716793389038	0.162103296976798	0.108211249288813	0.0269466158715094	2.11376395452029	1.77442546309672	2.50043754866269
IN	IN_Clinton Coun	18023	-86.512307	40.298201	30.8643343394493	0.115398229466172	0.135192950476213	0.10716793389038	0.162103296976798	0.11669371279081	0.026275286900719	2.23020237843063	1.88462239752278	2.62190661901061
IN	IN_Crawford Cou	18025	-86.423444	38.313435	13.2217423231444	0.115398229466172	0.135192950476213	0.10716793389038	0.162103296976798	0.0918549566783522	0.0266783071722456	1.90238219157978	1.5928538581163	2.25608409546432
IN	IN_Daviess Coun	18027	-87.098076	38.696963	29.4739721543904	0.115398229466172	0.135192950476213	0.10716793389038	0.162103296976798	0.101669147945773	0.0273716760543545	2.02717068982509	1.6939317464771	2.40831355842735
IN	IN_Dearborn Cou	18029	-84.920935	39.14462	62.1851850488903	0.115398229466172	0.135192950476213	0.10716793389038	0.162103296976798	0.107499923790507	0.0258611755755667	2.10421440025711	1.77882960080904	2.47310683542033
IN	IN_Decatur Coun	18031	-85.494211	39.319975	27.4595108907081	0.115398229466172	0.135192950476213	0.10716793389038	0.162103296976798	0.105521427153445	0.0258555283812452	2.07782594326811	1.75569947507114	2.44318838293213
IN	IN_DeKalb Count	18033	-85.034285	41.378214	46.1312531829285	0.115398229466172	0.135192950476213	0.10716793389038	0.162103296976798	0.134438879879039	0.0269278657289822	2.48947383183597	2.10436303570384	2.9254810085087
IN	IN_Delaware Cou	18035	-85.401962	40.20517	111.296218495449	0.115398229466172	0.135192950476213	0.10716793389038	0.162103296976798	0.126728700560982	0.02645539097815	2.37416882096327	2.00905098654046	2.78738509523756
IN	IN_Dubois Count	18037	-86.914032	38.357067	37.9102810078955	0.115398229466172	0.135192950476213	0.10716793389038	0.162103296976798	0.100109906469302	0.0273237026781663	2.00693793401318	1.67684998802493	2.38453965771648
IN	IN_Elkhart Coun	18039	-85.906728	41.637679	170.279452346367	0.115398229466172	0.135192950476213	0.10716793389038	0.162103296976798	0.143709249936824	0.0270482944075018	2.63364395807882	2.22974354972682	3.09018576167081
IN	IN_Fayette Coun	18041	-85.147496	39.640791	41.4600983489167	0.115398229466172	0.135192950476213	0.10716793389038	0.162103296976798	0.111428037164633	0.0261379370333408	2.1573622477895	1.82225720175176	2.53742371595579
IN	IN_Floyd County	18043	-85.855645	38.321514	204.392176723027	0.115398229466172	0.135192950476213	0.10716793389038	0.162103296976798	0.11070857007873	0.0256656568022368	2.14755215792977	1.8192917877222	2.51906851634726
IN	IN_Fountain Cou	18045	-87.271946	40.152089	15.8593322750261	0.115398229466172	0.135192950476213	0.10716793389038	0.162103296976798	0.10994110688147	0.026752732276471	2.13712509725803	1.79716175708167	2.52398131198736
IN	IN_Franklin Cou	18047	-85.070265	39.401885	22.4522345491429	0.115398229466172	0.135192950476213	0.10716793389038	0.162103296976798	0.104039992797273	0.0260062656063733	2.05823295288046	1.73673934320377	2.4232767247975
IN	IN_Fulton Count	18049	-86.220078	41.059389	20.7652303186047	0.115398229466172	0.135192950476213	0.10716793389038	0.162103296976798	0.121224272059512	0.0268234429202973	2.29435519878695	1.9341717297439	2.70322950223302
IN	IN_Gibson Count	18051	-87.546685	38.30918	26.0395188598997	0.115398229466172	0.135192950476213	0.10716793389038	0.162103296976798	0.0984109454512353	0.0278262117995428	1.98506829423535	1.65220551856263	2.36695729415734
IN	IN_Grant County	18053	-85.644413	40.525253	61.2128394994948	0.115398229466172	0.135192950476213	0.10716793389038	0.162103296976798	0.125049808617406	0.0266524839814227	2.34960583509662	1.98489370191935	2.76290838902074
IN	IN_Greene Count	18055	-86.992172	39.052316	22.5755913774623	0.115398229466172	0.135192950476213	0.10716793389038	0.162103296976798	0.103168315449283	0.0270450973245537	2.04677049838406	1.71474694949222	2.42577115655261
IN	IN_Hamilton Cou	18057	-86.059737	40.002534	324.038936047123	0.115398229466172	0.135192950476213	0.10716793389038	0.162103296976798	0.135775006824126	0.0255375140567609	2.50987725896683	2.14114733523471	2.92454939591178
IN	IN_Hancock Coun	18059	-85.824125	39.811662	98.3889535743268	0.115398229466172	0.135192950476213	0.10716793389038	0.162103296976798	0.121720501010034	0.0255123292844461	2.30146589738735	1.95698534871107	2.69005537847105
IN	IN_Harrison Cou	18061	-86.097474	38.233745	32.1269177881378	0.115398229466172	0.135192950476213	0.10716793389038	0.162103296976798	0.0951548643375357	0.026128441710638	1.94366481699529	1.63493097633619	2.29520025086223
IN	IN_Hendricks Co	18063	-86.415055	39.772784	160.815350322097	0.115398229466172	0.135192950476213	0.10716793389038	0.162103296976798	0.126066744456066	0.0255770177045292	2.36446100731227	2.01185220906289	2.76194488538112
IN	IN_Henry County	18065	-85.403678	39.928644	46.8996511681239	0.115398229466172	0.135192950476213	0.10716793389038	0.162103296976798	0.116369505205247	0.0261889993636805	2.22566438051406	1.88169332113254	2.61541481347522
IN	IN_Howard Count	18067	-86.132959	40.470704	108.424825889576	0.115398229466172	0.135192950476213	0.10716793389038	0.162103296976798	0.128601278925871	0.0263986752093943	2.40179409740743	2.0341284782224	2.81760082512197
IN	IN_Huntington C	18069	-85.487085	40.870224	36.3460253698711	0.115398229466172	0.135192950476213	0.10716793389038	0.162103296976798	0.125255245975197	0.0269649006382495	2.35260110980466	1.9835228441092	2.77144405499123
IN	IN_Jackson Coun	18071	-85.942654	38.925896	33.2386230066061	0.115398229466172	0.135192950476213	0.10716793389038	0.162103296976798	0.10304297527665	0.025906781915671	2.04512630587336	1.72638065183316	2.4069617319653
IN	IN_Jasper Count	18073	-87.149436	41.075783	23.087964919191	0.115398229466172	0.135192950476213	0.10716793389038	0.162103296976798	0.119021316407145	0.0259859101021441	2.26298889022371	1.91707189961714	2.65431978357121
IN	IN_Jay County,	18075	-85.033025	40.428424	20.5564244349918	0.115398229466172	0.135192950476213	0.10716793389038	0.162103296976798	0.117103132336389	0.0267555363801656	2.23594313947603	1.88375003198131	2.63601790857731
IN	IN_Jefferson Co	18077	-85.433692	38.758956	34.3669709259339	0.115398229466172	0.135192950476213	0.10716793389038	0.162103296976798	0.099713544255784	0.025833110458434	2.00181942190866	1.68920462508984	2.35685480168394
IN	IN_Jennings Cou	18079	-85.648821	39.005169	28.3010083888983	0.115398229466172	0.135192950476213	0.10716793389038	0.162103296976798	0.102141545304248	0.0258462440091706	2.03333117891058	1.71671899196526	2.39271695103708
IN	IN_Johnson Coun	18081	-86.113609	39.553276	189.901659165202	0.00741643740032906	0.145956009117402	0.116030888034015	0.172896301855895	0.123781898747019	0.024547977259574	2.33118355102331	1.9956390581639	2.70780241805938
IN	IN_Knox County,	18083	-87.45768	38.698623	26.9596475368793	0.115398229466172	0.135192950476213	0.10716793389038	0.162103296976798	0.10141445577215	0.0276485792183584	2.02385519492581	1.68790790617655	2.4086433528783
IN	IN_Kosciusko Co	18085	-85.830484	41.266796	55.3396903209038	0.115398229466172	0.135192950476213	0.10716793389038	0.162103296976798	0.131077070678553	0.0270481765312789	2.43869036409107	2.058086699694	2.87017806747051
IN	IN_LaGrange Cou	18087	-85.46117	41.6324	39.5496593209428	0.115398229466172	0.135192950476213	0.10716793389038	0.162103296976798	0.133744180076254	0.0270460681801939	2.47891491037302	2.09348952466177	2.91558777580193
IN	IN_Lake County,	18089	-87.408155	41.526226	299.258850048335	0.0456185929597677	0.143163093158966	0.10864296770223	0.177058286141114	0.145930228076746	0.0278703586045304	2.66909651152585	2.24940196368718	3.14500794926689
IN	IN_LaPorte Coun	18091	-86.790977	41.631837	69.2034824288903	0.115398229466172	0.135192950476213	0.10716793389038	0.162103296976798	0.131213365709933	0.0262073167939245	2.44073389840713	2.070993642073	2.85826159162172
IN	IN_Lawrence Cou	18093	-86.495718	38.846386	38.7468306841104	0.115398229466172	0.135192950476213	0.10716793389038	0.162103296976798	0.104283672021644	0.026524669412545	2.0614460511327	1.73356359167794	2.43466496722705
IN	IN_Madison Coun	18095	-85.708901	40.11412	110.449141344197	0.115398229466172	0.135192950476213	0.10716793389038	0.162103296976798	0.12566563278848	0.0260846265794811	2.35859319608223	2.00011009073477	2.76369818560693
IN	IN_Marion Count	18097	-86.135905	39.791299	923.884102521051	0.0775703043740658	0.143400827554053	0.108464462824619	0.174109210195209	0.154246439878571	0.0264781875304949	2.80503284893946	2.38947500701559	3.27243588032437
IN	IN_Marshall Cou	18099	-86.273082	41.347248	39.6939673717553	0.115398229466172	0.135192950476213	0.10716793389038	0.162103296976798	0.127461308246011	0.0268456055849937	2.38494787379606	2.01348416787403	2.80603995217444
IN	IN_Martin Count	18101	-86.848113	38.678357	11.626706054931	0.115398229466172	0.135192950476213	0.10716793389038	0.162103296976798	0.0957453615610143	0.0271035696597291	1.95112389165864	1.63068877271754	2.31769786453346
IN	IN_Miami County	18103	-86.073933	40.730651	36.3368335839019	0.115398229466172	0.135192950476213	0.10716793389038	0.162103296976798	0.122406453988608	0.0266933105447918	2.31132272394737	1.95071635261923	2.72030932445824
IN	IN_Monroe Count	18105	-86.537697	39.162879	139.323887006903	0.115398229466172	0.135192950476213	0.10716793389038	0.162103296976798	0.118517298548869	0.0262798187298211	2.25585849436672	1.90713288513745	2.65096465506999
IN	IN_Montgomery C	18107	-86.90006	40.03511	29.2890119597515	0.115398229466172	0.135192950476213	0.10716793389038	0.162103296976798	0.113530639482002	0.0265086081266829	2.18622717924647	1.84313895467756	2.57583808660368
IN	IN_Morgan Count	18109	-86.399318	39.512251	66.4759903193889	0.115398229466172	0.135192950476213	0.10716793389038	0.162103296976798	0.115981543826851	0.0256033958637616	2.22024322862302	1.8841262828691	2.60006660800572
IN	IN_Newton Count	18111	-87.380385	40.994087	13.3790480864002	0.115398229466172	0.135192950476213	0.10716793389038	0.162103296976798	0.114540149709371	0.025884949479326	2.20018982168661	1.86299792880955	2.58187028710377
IN	IN_Noble County	18113	-85.391205	41.413892	44.1396643150812	0.115398229466172	0.135192950476213	0.10716793389038	0.162103296976798	0.132774630563399	0.0270683980707777	2.46423498818753	2.08028006629991	2.89938684614956
IN	IN_Ohio County,	18115	-84.911295	38.954549	25.9299099959098	0.115398229466172	0.135192950476213	0.10716793389038	0.162103296976798	0.0991357489081918	0.0258705975856224	1.99437581853863	1.68224902370018	2.34897252779961
IN	IN_Orange Count	18117	-86.496982	38.562156	18.5810877995803	0.115398229466172	0.135192950476213	0.10716793389038	0.162103296976798	0.0964639488630781	0.0266981578181668	1.9602305263748	1.64310967439688	2.32221808949172
IN	IN_Owen County,	18119	-86.799822	39.315596	20.7052544448127	0.115398229466172	0.135192950476213	0.10716793389038	0.162103296976798	0.105269171195261	0.0265796933014368	2.07447967459248	1.74433780410174	2.45027929640354
IN	IN_Parke County	18121	-87.227997	39.758327	14.5281424688079	0.115398229466172	0.135192950476213	0.10716793389038	0.162103296976798	0.106508448421714	0.0269098702189618	2.09095872976957	1.75491430436923	2.47397371221684
IN	IN_Perry County	18123	-86.705205	38.009327	19.1561933874351	0.115398229466172	0.135192950476213	0.10716793389038	0.162103296976798	0.0923330541977889	0.0271682953067576	1.90832127721426	1.5927252102404	2.26979585545637
IN	IN_Pike County,	18125	-87.233923	38.424833	14.0235008859159	0.115398229466172	0.135192950476213	0.10716793389038	0.162103296976798	0.0951390786435004	0.0276059966302828	1.94346571460025	1.61850816749726	2.31620032996705
IN	IN_Porter Count	18127	-87.105308	41.513679	126.116694833792	0.115398229466172	0.135192950476213	0.10716793389038	0.162103296976798	0.134717286413412	0.025584026304969	2.49371490944537	2.12619105839949	2.90721677107536
IN	IN_Posey County	18129	-87.823041	38.013245	23.4043255118168	0.115398229466172	0.135192950476213	0.10716793389038	0.162103296976798	0.0962927043978551	0.0279474853319264	1.95805740333249	1.62742360782571	2.33782969163167
IN	IN_Pulaski Coun	18131	-86.685266	41.050592	10.974749728755	0.115398229466172	0.135192950476213	0.10716793389038	0.162103296976798	0.116139964303793	0.0264958196724951	2.22245569346328	1.8751028990817	2.6166360303401
IN	IN_Putnam Count	18133	-86.835611	39.646107	30.0618804504378	0.115398229466172	0.135192950476213	0.10716793389038	0.162103296976798	0.110599839940276	0.0264550260385272	2.14607255729565	1.80854883292452	2.52953937257173
IN	IN_Randolph Cou	18135	-84.997064	40.168573	21.0100002036066	0.115398229466172	0.135192950476213	0.10716793389038	0.162103296976798	0.113825233498978	0.0265833468799494	2.19029475959775	1.84580282901551	2.5816118232065
IN	IN_Ripley Count	18137	-85.218379	39.159402	24.413326397256	0.115398229466172	0.135192950476213	0.10716793389038	0.162103296976798	0.10188281007641	0.0259360325775554	2.02995526882766	1.7127267873163	2.39022178904165
IN	IN_Rush County,	18139	-85.474569	39.623616	15.6661084544337	0.115398229466172	0.135192950476213	0.10716793389038	0.162103296976798	0.105833844451629	0.0259149803248208	2.08197597955527	1.75865227142907	2.44877480175025
IN	IN_St. Joseph C	18141	-86.228686	41.6754	227.677568549455	0.115398229466172	0.135192950476213	0.10716793389038	0.162103296976798	0.145332634631621	0.0268906619433606	2.65952235374315	2.25479431714206	3.11650273532431
IN	IN_Scott County	18143	-85.762718	38.698198	47.8230263870008	0.115398229466172	0.135192950476213	0.10716793389038	0.162103296976798	0.102082601188196	0.0258404746025464	2.03256171448367	1.71610943248868	2.39176096877215
IN	IN_Shelby Count	18145	-85.789825	39.536039	41.8016915554802	0.115398229466172	0.135192950476213	0.10716793389038	0.162103296976798	0.112086697897863	0.0254771089140929	2.16637309397942	1.83814957110944	2.53739024288519
IN	IN_Spencer Coun	18147	-87.011149	38.015495	19.5110097111835	0.115398229466172	0.135192950476213	0.10716793389038	0.162103296976798	0.093414878675409	0.027510848662679	1.9218125366931	1.60073892241853	2.29008524103335
IN	IN_Starke Count	18149	-86.631962	41.282896	28.4263844586301	0.115398229466172	0.135192950476213	0.10716793389038	0.162103296976798	0.123397331968746	0.0265031384208632	2.32561760740127	1.96569855550508	2.73336275082913
IN	IN_Steuben Coun	18151	-85.010662	41.649521	41.4164599300629	0.115398229466172	0.135192950476213	0.10716793389038	0.162103296976798	0.136967864290126	0.0268077938133243	2.52819912654809	2.14009608556755	2.96709136576599
IN	IN_Sullivan Cou	18153	-87.390988	39.103093	17.5747438610625	0.115398229466172	0.135192950476213	0.10716793389038	0.162103296976798	0.102052999531954	0.0274030392791877	2.03217537437929	1.69793516000674	2.41448441941478
IN	IN_Switzerland	18155	-85.023499	38.819835	18.5692998028093	0.115398229466172	0.135192950476213	0.10716793389038	0.162103296976798	0.0958483855454388	0.0259030025651443	1.95242751823255	1.64510104386262	2.30190904465679
IN	IN_Tippecanoe C	18157	-86.886971	40.41788	150.207689135567	0.115398229466172	0.135192950476213	0.10716793389038	0.162103296976798	0.129785244771691	0.0265158430284123	2.41938551381853	2.04809726736239	2.8394017155494
IN	IN_Tipton Count	18159	-86.050587	40.308849	22.4577476880192	0.115398229466172	0.135192950476213	0.10716793389038	0.162103296976798	0.115393180488628	0.0261705207588539	2.21204091988368	1.86993643911638	2.59973254145399
IN	IN_Union County	18161	-84.919102	39.618626	16.4804710107587	0.115398229466172	0.135192950476213	0.10716793389038	0.162103296976798	0.104820080149593	0.0261399502365508	2.06853249142531	1.74422930529995	2.43693655613539
IN	IN_Vanderburgh	18163	-87.551819	37.996062	297.160551640299	0.115398229466172	0.135192950476213	0.10716793389038	0.162103296976798	0.117666044762654	0.0278842943123171	2.24385444071599	1.87679200839656	2.66300724746915
IN	IN_Vermillion C	18165	-87.440231	39.763164	23.0190686181392	0.115398229466172	0.135192950476213	0.10716793389038	0.162103296976798	0.108864535020836	0.0270533777915255	2.12256338015534	1.78086205810799	2.51206695270772
IN	IN_Vigo County,	18167	-87.387985	39.460817	100.676181956957	0.115398229466172	0.135192950476213	0.10716793389038	0.162103296976798	0.117574655491102	0.0271955867090038	2.24256859218661	1.88413762373851	2.65053573031205
IN	IN_Wabash Count	18169	-85.802372	40.858522	28.4198854774889	0.115398229466172	0.135192950476213	0.10716793389038	0.162103296976798	0.122640535852861	0.0268836429296339	2.31469368048548	1.95126977202357	2.72722246122874
IN	IN_Warren Count	18171	-87.326289	40.312186	8.70395770147754	0.115398229466172	0.135192950476213	0.10716793389038	0.162103296976798	0.107857171539393	0.0266717869333264	2.1090063372931	1.77349361268605	2.49084543932971
IN	IN_Warrick Coun	18173	-87.352574	38.012884	62.2295035107411	0.115398229466172	0.135192950476213	0.10716793389038	0.162103296976798	0.10222158929728	0.0277821527468071	2.0343764401494	1.6955432430909	2.42264256562508
IN	IN_Washington C	18175	-86.086677	38.572886	20.9550539503272	0.115398229466172	0.135192950476213	0.10716793389038	0.162103296976798	0.0960402193407744	0.0261155966134573	1.95485668761665	1.64487075251032	2.30771747053466
IN	IN_Wayne County	18177	-84.949811	39.842737	62.9060192240149	0.115398229466172	0.135192950476213	0.10716793389038	0.162103296976798	0.11698537531486	0.0263308891942626	2.23429083690856	1.88753203409454	2.62740791261677
IN	IN_Wells County	18179	-85.194412	40.770771	29.4931261158633	0.115398229466172	0.135192950476213	0.10716793389038	0.162103296976798	0.123423924176824	0.0269333525282133	2.32600215973164	1.96056854007259	2.7408307879724
IN	IN_White County	18181	-86.810306	40.755698	18.2890362714264	0.115398229466172	0.135192950476213	0.10716793389038	0.162103296976798	0.116419626081267	0.0264806486380396	2.22636547372276	1.87872339667352	2.62081891978955
IN	IN_Whitley Coun	18183	-85.47848	41.163144	38.8078605102995	0.115398229466172	0.135192950476213	0.10716793389038	0.162103296976798	0.128875875467882	0.0270682764705788	2.4058654280397	2.02897473781642	2.83340863694949
IA	IA_Adair County	19001	-94.479157	41.344629	4.84175937293923	0.0471257571405626	0.0995827596865079	0.0691440467704756	0.128319139256786	0.099931004602572	0.0283457642095919	2.00462640750131	1.66337077007938	2.39698943370302
IA	IA_Adams County	19003	-94.709635	41.006693	3.26909632923249	0.0471257571405626	0.0995827596865079	0.0691440467704756	0.128319139256786	0.0952509592987291	0.0285828557618619	1.94487718417937	1.60905429857789	2.33193572256573
IA	IA_Allamakee Co	19005	-91.417115	43.25705	8.02212734470713	0.0471257571405626	0.0995827596865079	0.0691440467704756	0.128319139256786	0.102912688310271	0.0290012352533411	2.04341829121866	1.68955587677786	2.45125809227865
IA	IA_Appanoose Co	19007	-92.867034	40.739836	9.2908497872326	0.0471257571405626	0.0995827596865079	0.0691440467704756	0.128319139256786	0.0979820635148766	0.0283712027161413	1.97957649910376	1.64139326036673	2.36865925471322
IA	IA_Audubon Coun	19009	-94.925302	41.676829	4.78362469594085	0.0471257571405626	0.0995827596865079	0.0691440467704756	0.128319139256786	0.0999833840157581	0.028784672197945	2.00530297219601	1.65905037182847	2.40426621468696
IA	IA_Benton Count	19011	-92.017478	42.06222	13.7805247336096	0.0471257571405626	0.0995827596865079	0.0691440467704756	0.128319139256786	0.105360406392792	0.0289033415718627	2.07568946839182	1.71857436881494	2.48680876562866
IA	IA_Black Hawk C	19013	-92.370013	42.490851	88.5855253761103	0.0471257571405626	0.0995827596865079	0.0691440467704756	0.128319139256786	0.120729013570181	0.0288707992242638	2.28727502209229	1.90242261137852	2.7284558186235
IA	IA_Boone County	19015	-93.895155	42.026494	17.6604886094303	0.0471257571405626	0.0995827596865079	0.0691440467704756	0.128319139256786	0.111649860353484	0.0278195497672792	2.16039372177291	1.80479834366487	2.56694894756698
IA	IA_Bremer Count	19017	-92.376967	42.743058	22.0100201014347	0.0471257571405626	0.0995827596865079	0.0691440467704756	0.128319139256786	0.111171323893184	0.0289184462607268	2.15385800169934	1.78607747437998	2.57662732562138
IA	IA_Buchanan Cou	19019	-91.901041	42.486957	14.2587938925545	0.0471257571405626	0.0995827596865079	0.0691440467704756	0.128319139256786	0.10633225003549	0.0290064925284758	2.08860969846224	1.72856448436219	2.50320144654628
IA	IA_Buena Vista	19021	-95.181444	42.679153	13.0586430333129	0.0471257571405626	0.0995827596865079	0.0691440467704756	0.128319139256786	0.106747905960384	0.0294292772255615	2.09415434396358	1.72848232034502	2.51604332808785
IA	IA_Butler Count	19023	-92.758692	42.707538	9.58549690459151	0.0471257571405626	0.0995827596865079	0.0691440467704756	0.128319139256786	0.107785131033048	0.0287450901763043	2.10803935436705	1.7484104261752	2.52146542152863
IA	IA_Calhoun Coun	19025	-94.625331	42.400162	6.52216893278519	0.0471257571405626	0.0995827596865079	0.0691440467704756	0.128319139256786	0.104807870545225	0.0289091769096683	2.06837098499367	1.71217656837711	2.47850320116693
IA	IA_Carroll Coun	19027	-94.867634	42.038571	13.6527335235998	0.0471257571405626	0.0995827596865079	0.0691440467704756	0.128319139256786	0.106598561845101	0.0288982715721346	2.09216087686848	1.73288547219564	2.50561903978126
IA	IA_Cass County,	19029	-94.979466	41.365898	8.77122222029617	0.0471257571405626	0.0995827596865079	0.0691440467704756	0.128319139256786	0.100937377245487	0.0287357416603496	2.01765590117186	1.67027848102059	2.41771538299416
IA	IA_Cedar County	19031	-91.137388	41.757883	12.3570379545394	0.0471257571405626	0.0995827596865079	0.0691440467704756	0.128319139256786	0.101363605952862	0.0287062974255007	2.02319374593808	1.67539927902046	2.42362945923351
IA	IA_Cerro Gordo	19033	-93.246222	43.135116	28.4954704125838	0.0471257571405626	0.0995827596865079	0.0691440467704756	0.128319139256786	0.115697602916009	0.0286673024612571	2.21628196034973	1.84323909364746	2.6440728958066
IA	IA_Cherokee Cou	19035	-95.593937	42.749288	7.51299765546286	0.0471257571405626	0.0995827596865079	0.0691440467704756	0.128319139256786	0.102646090164567	0.029643553993827	2.0399266814562	1.67928697885518	2.45691648015934
IA	IA_Chickasaw Co	19037	-92.344319	43.038059	9.11390757491409	0.0471257571405626	0.0995827596865079	0.0691440467704756	0.128319139256786	0.106818451012685	0.028948535814938	2.09509649304583	1.73484517550939	2.50975441427265
IA	IA_Clarke Count	19039	-93.78126	41.036835	8.40168415268858	0.0471257571405626	0.0995827596865079	0.0691440467704756	0.128319139256786	0.101701759900404	0.0278876484393504	2.02759552048065	1.68845380246925	2.41646907006966
IA	IA_Clay County,	19041	-95.159571	43.127315	10.8002788519789	0.0471257571405626	0.0995827596865079	0.0691440467704756	0.128319139256786	0.106455212337659	0.0296078845480435	2.09024878781404	1.72305693295963	2.51429302653747
IA	IA_Clayton Coun	19043	-91.322919	42.860097	8.5460072355258	0.0471257571405626	0.0995827596865079	0.0691440467704756	0.128319139256786	0.102294763926107	0.0289574597033971	2.03533235623976	1.68306354519449	2.44131674989346
IA	IA_Clinton Coun	19045	-90.335737	41.852707	25.2391012303398	0.0471257571405626	0.0995827596865079	0.0691440467704756	0.128319139256786	0.104648927370456	0.0279883124300404	2.06626939123201	1.72091122314806	2.46216007607592
IA	IA_Crawford Cou	19047	-95.358454	42.027366	9.0823360489894	0.0471257571405626	0.0995827596865079	0.0691440467704756	0.128319139256786	0.102632377955295	0.0291347958040701	2.03974721726711	1.68487398510409	2.44905069937894
IA	IA_Dallas Count	19049	-93.923368	41.645223	60.9736531024602	0.0471257571405626	0.0995827596865079	0.0691440467704756	0.128319139256786	0.118954679291856	0.0274291542586926	2.26204518808776	1.89829813918105	2.67638106454595
IA	IA_Davis County	19051	-92.415821	40.765097	6.88197748513855	0.0471257571405626	0.0995827596865079	0.0691440467704756	0.128319139256786	0.0958404017384082	0.0285319440335333	1.95232647032162	1.61604898843635	2.33974888196103
IA	IA_Decatur Coun	19053	-93.821366	40.71001	5.69713096359012	0.0471257571405626	0.0995827596865079	0.0691440467704756	0.128319139256786	0.0965458823338758	0.0282361907132326	1.96127092963812	1.62703280266599	2.34570658575243
IA	IA_Delaware Cou	19055	-91.383342	42.482434	11.342092676221	0.0471257571405626	0.0995827596865079	0.0691440467704756	0.128319139256786	0.103281192545269	0.0289507121431178	2.04825206571316	1.69430633344724	2.45604627787575
IA	IA_Des Moines C	19057	-91.141489	40.833525	35.0027495402181	0.0471257571405626	0.0995827596865079	0.0691440467704756	0.128319139256786	0.104104078934327	0.0283223273799908	2.0590776072833	1.71083898104066	2.45897857625183
IA	IA_Dickinson Co	19059	-95.133548	43.389624	16.5052790134647	0.0471257571405626	0.0995827596865079	0.0691440467704756	0.128319139256786	0.109050683478147	0.029659992834573	2.12507580561345	1.75249138633437	2.55514898916113
IA	IA_Dubuque Coun	19061	-90.759915	42.493726	60.9311252084658	0.0471257571405626	0.0995827596865079	0.0691440467704756	0.128319139256786	0.112209884121598	0.0285574722253421	2.1680615235418	1.80267953232439	2.58722984308472
IA	IA_Emmet County	19063	-94.75499	43.394425	8.83505487563118	0.0471257571405626	0.0995827596865079	0.0691440467704756	0.128319139256786	0.107046187812921	0.0293575526443931	2.09814018773994	1.73275088167145	2.51952187062447
IA	IA_Fayette Coun	19065	-91.855375	42.820385	10.372129930045	0.0471257571405626	0.0995827596865079	0.0691440467704756	0.128319139256786	0.105208594190696	0.029044174120105	2.07367671067534	1.71521895716704	2.48664175467347
IA	IA_Floyd County	19067	-92.75233	43.074625	12.0467667156372	0.0471257571405626	0.0995827596865079	0.0691440467704756	0.128319139256786	0.109594604669212	0.0288007998243598	2.13243003048621	1.76889473759767	2.55025785406168
IA	IA_Franklin Cou	19069	-93.240318	42.755202	6.66834613897561	0.0471257571405626	0.0995827596865079	0.0691440467704756	0.128319139256786	0.107255695563048	0.0285768757627403	2.10094322742324	1.74421409968724	2.51075912470996
IA	IA_Fremont Coun	19071	-95.623322	40.747942	5.1999246556917	0.0471257571405626	0.0995827596865079	0.0691440467704756	0.128319139256786	0.0932581917746613	0.0285689502416105	1.91985400532369	1.58758705496202	2.3029961843345
IA	IA_Greene Count	19073	-94.375962	42.029792	6.00825247104978	0.0471257571405626	0.0995827596865079	0.0691440467704756	0.128319139256786	0.10450817555374	0.0284121347148195	2.06440968959671	1.71443566258453	2.46643652292393
IA	IA_Grundy Count	19075	-92.748284	42.380262	9.39710724167664	0.0471257571405626	0.0995827596865079	0.0691440467704756	0.128319139256786	0.106981179311452	0.0286188537774757	2.09727100776391	1.74054375370228	2.50719816255332
IA	IA_Guthrie Coun	19077	-94.431251	41.669446	6.9585441696131	0.0471257571405626	0.0995827596865079	0.0691440467704756	0.128319139256786	0.10358187706059	0.0282994733373136	2.05220269304464	1.70513649847435	2.45076800102482
IA	IA_Hamilton Cou	19079	-93.766985	42.407552	9.87736683563716	0.0471257571405626	0.0995827596865079	0.0691440467704756	0.128319139256786	0.109040582344622	0.0282694359955166	2.12493941362007	1.76862890829447	2.53347303695322
IA	IA_Hancock Coun	19081	-93.705072	43.092013	7.16051319100842	0.0471257571405626	0.0995827596865079	0.0691440467704756	0.128319139256786	0.10814405733125	0.0286947058961712	2.11286049194812	1.7531748133167	2.5262113327736
IA	IA_Hardin Count	19083	-93.215799	42.436775	11.4112040865055	0.0471257571405626	0.0995827596865079	0.0691440467704756	0.128319139256786	0.109409151891234	0.0283644123246503	2.12992039489834	1.77184076036253	2.54063127393879
IA	IA_Harrison Cou	19085	-95.807433	41.662391	7.73812075456475	0.0471257571405626	0.0995827596865079	0.0691440467704756	0.128319139256786	0.0990823321253989	0.0288827131125512	1.99368873285289	1.6479232820714	2.39238093065378
IA	IA_Henry County	19087	-91.537058	40.981343	17.641631404112	0.0471257571405626	0.0995827596865079	0.0691440467704756	0.128319139256786	0.10076188223831	0.0285989118509356	2.01537912361029	1.66984452371619	2.41306785182832
IA	IA_Howard Count	19089	-92.231027	43.361616	7.46289782210199	0.0471257571405626	0.0995827596865079	0.0691440467704756	0.128319139256786	0.106039079737696	0.0289493785104059	2.08470568787431	1.72584537451962	2.49785101243174
IA	IA_Humboldt Cou	19091	-94.215551	42.74679	8.46898849993899	0.0471257571405626	0.0995827596865079	0.0691440467704756	0.128319139256786	0.10779078500139	0.0288053314521951	2.1081152340463	1.74777578344835	2.5224784400982
IA	IA_Ida County,	19093	-95.504381	42.391343	6.12746697619672	0.0471257571405626	0.0995827596865079	0.0691440467704756	0.128319139256786	0.101306040892802	0.0293914984034626	2.02244514515558	1.66705838195223	2.43300668175516
IA	IA_Iowa County,	19095	-92.039923	41.702615	10.6380305670821	0.0471257571405626	0.0995827596865079	0.0691440467704756	0.128319139256786	0.102703089141886	0.0288154415667175	2.0406728082932	1.68928630645471	2.44531406565316
IA	IA_Jackson Coun	19097	-90.566782	42.139283	11.5501983409251	0.0471257571405626	0.0995827596865079	0.0691440467704756	0.128319139256786	0.100735868870114	0.0283221544505121	2.01504180735526	1.67266029017711	2.40856893534441
IA	IA_Jasper Count	19099	-93.070038	41.678374	19.5877024848778	0.0471257571405626	0.0995827596865079	0.0691440467704756	0.128319139256786	0.109951243154856	0.0278968933142493	2.13726256103335	1.78373199319448	2.54178426530054
IA	IA_Jefferson Co	19101	-91.964603	41.013171	16.1730328711654	0.0471257571405626	0.0995827596865079	0.0691440467704756	0.128319139256786	0.101076880063852	0.0286666789817796	2.0194671372103	1.67262081130705	2.41876449721928
IA	IA_Johnson Coun	19103	-91.55831	41.679755	93.6068360561789	0.0471257571405626	0.0995827596865079	0.0691440467704756	0.128319139256786	0.115929884220125	0.0288416593991171	2.21952212397786	1.8439406761766	2.65055649968821
IA	IA_Jones County	19105	-91.198513	42.136467	13.8450132034423	0.0471257571405626	0.0995827596865079	0.0691440467704756	0.128319139256786	0.103061771669711	0.0288237584453351	2.04537280968145	1.69325715941232	2.45083088432257
IA	IA_Keokuk Count	19107	-92.17499	41.325439	6.82080696238758	0.0471257571405626	0.0995827596865079	0.0691440467704756	0.128319139256786	0.0990765212412218	0.0286916076300102	1.99361399993354	1.64998257015905	2.3894731845445
IA	IA_Kossuth Coun	19109	-94.22057	43.147016	5.86922716340234	0.0471257571405626	0.0995827596865079	0.0691440467704756	0.128319139256786	0.106493288660053	0.028943843245189	2.09075654458671	1.7311441727878	2.50470585190473
IA	IA_Lee County,	19111	-91.396226	40.55857	24.1184685761786	0.0471257571405626	0.0995827596865079	0.0691440467704756	0.128319139256786	0.100158976728022	0.028310634396498	2.00757230905226	1.66631654794115	2.39984376067624
IA	IA_Linn County,	19113	-91.647251	42.009607	120.796572122169	0.0471257571405626	0.0995827596865079	0.0691440467704756	0.128319139256786	0.11960385210193	0.0289293632648791	2.27125137272171	1.88777874235452	2.71110148495163
IA	IA_Louisa Count	19115	-91.259929	41.22579	10.20095819892	0.0471257571405626	0.0995827596865079	0.0691440467704756	0.128319139256786	0.0986904862906193	0.0285884808367799	1.98865405831499	1.64683924507806	2.38226158823786
IA	IA_Lucas County	19117	-93.313045	41.021148	7.64716644212367	0.0471257571405626	0.0995827596865079	0.0691440467704756	0.128319139256786	0.100724981102838	0.0279670417268384	2.0149006381051	1.67653179053293	2.40313894369893
IA	IA_Lyon County,	19119	-96.218544	43.385265	7.72295732757382	0.0471257571405626	0.0995827596865079	0.0691440467704756	0.128319139256786	0.101442823437651	0.030278259908908	2.02422427025811	1.65866909917682	2.44835772264825
IA	IA_Madison Coun	19121	-93.989405	41.347064	11.217847996429	0.0471257571405626	0.0995827596865079	0.0691440467704756	0.128319139256786	0.105699031891945	0.0276984998739741	2.0801844045323	1.73635537666638	2.47365876282137
IA	IA_Mahaska Coun	19123	-92.641016	41.31208	14.8764861257421	0.0471257571405626	0.0995827596865079	0.0691440467704756	0.128319139256786	0.104398014789428	0.0284073655168341	2.06295506739903	1.71322892679426	2.46469955966788
IA	IA_Marion Count	19125	-93.04269	41.35483	22.5017450850033	0.0471257571405626	0.0995827596865079	0.0691440467704756	0.128319139256786	0.108625236011209	0.0279740556344034	2.11933691211316	1.76722198120583	2.5225272605961
IA	IA_Marshall Cou	19127	-92.938421	42.031353	26.5245865066434	0.0471257571405626	0.0995827596865079	0.0691440467704756	0.128319139256786	0.112605404036074	0.0282525069938972	2.17348941255007	1.81103354303937	2.58864927769308
IA	IA_Mills County	19129	-95.695267	41.04967	13.2672578057631	0.0471257571405626	0.0995827596865079	0.0691440467704756	0.128319139256786	0.0992819879566849	0.0286277443225732	1.9962577784702	1.65297934278694	2.3915638872985
IA	IA_Mitchell Cou	19131	-92.803247	43.336257	8.7070735551131	0.0471257571405626	0.0995827596865079	0.0691440467704756	0.128319139256786	0.108561633397794	0.0287427263802419	2.11847998703039	1.75748504203661	2.53338574941218
IA	IA_Monona Count	19133	-95.985135	42.063026	4.75935793756834	0.0471257571405626	0.0995827596865079	0.0691440467704756	0.128319139256786	0.0977469793915327	0.0291327062081909	1.97657120380494	1.63038558779933	2.37638728415993
IA	IA_Monroe Count	19135	-92.827682	41.035615	6.85421100293755	0.0471257571405626	0.0995827596865079	0.0691440467704756	0.128319139256786	0.0990381111194233	0.028308789839182	1.99312006693414	1.65381546429355	2.38326213538544
IA	IA_Montgomery C	19137	-95.167995	41.008619	9.01273964936073	0.0471257571405626	0.0995827596865079	0.0691440467704756	0.128319139256786	0.0983793178178188	0.0287273095916517	1.98466290761962	1.64184898187955	2.37972474896182
IA	IA_Muscatine Co	19139	-91.078997	41.464065	36.680065184159	0.0471257571405626	0.0995827596865079	0.0691440467704756	0.128319139256786	0.106966542071084	0.0285770929804539	2.09707534205121	1.74085806878857	2.5063350879644
IA	IA_O'Brien Coun	19141	-95.690881	43.126413	9.26226951368803	0.0471257571405626	0.0995827596865079	0.0691440467704756	0.128319139256786	0.103836822900957	0.029900910484707	2.05555692440882	1.68983288614285	2.47881708390142
IA	IA_Osceola Coun	19143	-95.680373	43.38638	5.75789693186826	0.0471257571405626	0.0995827596865079	0.0691440467704756	0.128319139256786	0.1019090053762	0.0300250560643709	2.03029686337766	1.66671552536688	2.45156112093266
IA	IA_Page County,	19145	-95.188476	40.747616	10.8947683018424	0.0471257571405626	0.0995827596865079	0.0691440467704756	0.128319139256786	0.0975852939208925	0.0286867926697582	1.97450625761239	1.63351914740806	2.36746920166978
IA	IA_Palo Alto Co	19147	-94.690212	43.099878	6.02493858567233	0.0471257571405626	0.0995827596865079	0.0691440467704756	0.128319139256786	0.105238002728351	0.0292690570374178	2.07406649885776	1.71298050173038	2.49051193999009
IA	IA_Plymouth Cou	19149	-96.203431	42.747907	11.2507661318389	0.0471257571405626	0.0995827596865079	0.0691440467704756	0.128319139256786	0.102581807319678	0.0297523641057436	2.03908545745838	1.67733686273062	2.45758771776281
IA	IA_Pocahontas C	19151	-94.700868	42.745402	4.41253573702377	0.0471257571405626	0.0995827596865079	0.0691440467704756	0.128319139256786	0.103457779663161	0.0291535888678089	2.05057150050021	1.69400798871392	2.46176950876546
IA	IA_Polk County,	19153	-93.641654	41.623296	319.71497458251	0.0189474999113447	0.14831938513725	0.119505520217198	0.18024369817683	0.117348644844982	0.0296465547528235	2.23939102080588	1.85138845672017	2.68622272378023
IA	IA_Pottawattami	19155	-95.79515	41.278533	37.4860798667337	0.0471257571405626	0.0995827596865079	0.0691440467704756	0.128319139256786	0.106549302376069	0.0286690384653404	2.09150367167281	1.73496479111257	2.50136139143836
IA	IA_Poweshiek Co	19157	-92.620663	41.709953	12.187283151496	0.0471257571405626	0.0995827596865079	0.0691440467704756	0.128319139256786	0.105535656260147	0.0284557201397671	2.07801482022745	1.72573296230809	2.48266823257428
IA	IA_Ringgold Cou	19159	-94.23852	40.733763	3.50597926610685	0.0471257571405626	0.0995827596865079	0.0691440467704756	0.128319139256786	0.0943506227615191	0.0284030073658125	1.93354090955627	1.6012123624578	2.3163236576298
IA	IA_Sac County,	19161	-95.088801	42.375805	6.48887719092274	0.0471257571405626	0.0995827596865079	0.0691440467704756	0.128319139256786	0.103027027771517	0.0292190325500363	2.04491718136683	1.68838457466544	2.45625959852892
IA	IA_Scott County	19163	-90.567812	41.563153	142.617720817069	0.0471257571405626	0.0995827596865079	0.0691440467704756	0.128319139256786	0.117994872595803	0.0281688954737724	2.24848568340744	1.87733513804964	2.6728451221387
IA	IA_Shelby Count	19165	-95.320336	41.665153	7.47786759780076	0.0471257571405626	0.0995827596865079	0.0691440467704756	0.128319139256786	0.10047836088971	0.0289413691390914	2.01170501938931	1.66283099927288	2.41394432754579
IA	IA_Sioux County	19167	-96.16727	43.079825	17.5080737882012	0.0471257571405626	0.0995827596865079	0.0691440467704756	0.128319139256786	0.10557478507878	0.0300339841019576	2.07853428312807	1.70808552392314	2.50733187338815
IA	IA_Story County	19169	-93.601827	42.026371	65.3566241493195	0.0471257571405626	0.0995827596865079	0.0691440467704756	0.128319139256786	0.120934467216916	0.0276607322738061	2.29021015813225	1.92004822109977	2.71210774168543
IA	IA_Tama County,	19171	-92.542587	42.065599	9.00772546757008	0.0471257571405626	0.0995827596865079	0.0691440467704756	0.128319139256786	0.105129683609469	0.0286325079133114	2.07263108604925	1.71903466730848	2.47918824375615
IA	IA_Taylor Count	19173	-94.673438	40.755364	4.41867736401819	0.0471257571405626	0.0995827596865079	0.0691440467704756	0.128319139256786	0.094614311260046	0.0286018252556762	1.93685579586919	1.60191721120422	2.32299860515047
IA	IA_Union County	19175	-94.318925	41.053083	11.0950586281361	0.0471257571405626	0.0995827596865079	0.0691440467704756	0.128319139256786	0.102127591342646	0.0282870906500896	2.03314900192002	1.68875251907488	2.42877725433509
IA	IA_Van Buren Co	19177	-91.939134	40.745557	5.54373635921967	0.0471257571405626	0.0995827596865079	0.0691440467704756	0.128319139256786	0.0939773361186404	0.028576633363792	1.92885567522463	1.59527945904987	2.31344662534088
IA	IA_Wapello Coun	19179	-92.418385	41.016218	30.9655440834382	0.0471257571405626	0.0995827596865079	0.0691440467704756	0.128319139256786	0.106087213727309	0.0285526557721757	2.08534628339062	1.73097239045467	2.4925350404183
IA	IA_Warren Count	19181	-93.588243	41.400885	34.6645718957337	0.0471257571405626	0.0995827596865079	0.0691440467704756	0.128319139256786	0.113703465211645	0.027259156014774	2.18861275798376	1.83615307022662	2.59029132849551
IA	IA_Washington C	19183	-91.695465	41.361978	14.8573566069576	0.0471257571405626	0.0995827596865079	0.0691440467704756	0.128319139256786	0.101984193551127	0.0287692184974699	2.03127758356983	1.68168277215485	2.43384277715459
IA	IA_Wayne County	19185	-93.312926	40.740054	4.71786725742586	0.0471257571405626	0.0995827596865079	0.0691440467704756	0.128319139256786	0.0957635196574107	0.0282056220563326	1.95135360895095	1.61878002538213	2.33389721973246
IA	IA_Webster Coun	19187	-94.179066	42.480374	19.3045561705992	0.0471257571405626	0.0995827596865079	0.0691440467704756	0.128319139256786	0.11197424205771	0.0285935064192565	2.16483261202875	1.79944750433811	2.58410307930449
IA	IA_Winnebago Co	19189	-93.667031	43.34288	9.95467724000604	0.0471257571405626	0.0995827596865079	0.0691440467704756	0.128319139256786	0.110051275491703	0.0286660672528942	2.13861951758743	1.77584397045027	2.55525248853218
IA	IA_Winneshiek C	19191	-91.814375	43.281284	11.1874575970503	0.0471257571405626	0.0995827596865079	0.0691440467704756	0.128319139256786	0.106235496745205	0.0290436055299107	2.08732066474405	1.72702208589146	2.50228985853849
IA	IA_Woodbury Cou	19193	-96.344174	42.483225	45.3709198630865	0.0471257571405626	0.0995827596865079	0.0691440467704756	0.128319139256786	0.110256573764282	0.0294736034903739	2.14140647980002	1.76876762265209	2.57101389643163
IA	IA_Worth County	19195	-93.252258	43.36654	7.09386392095455	0.0471257571405626	0.0995827596865079	0.0691440467704756	0.128319139256786	0.108429325244707	0.0286228097878884	2.1166982302598	1.75734038364112	2.52949729468211
IA	IA_Wright Count	19197	-93.755488	42.732195	8.32540042033617	0.0471257571405626	0.0995827596865079	0.0691440467704756	0.128319139256786	0.108465226957222	0.0285655299795571	2.11718159564145	1.75842840454887	2.52916792334425
KS	KS_Allen County	20001	-95.367053	37.896584	9.45232783360203	0.0401087300527561	0.0867357192665839	0.0581252521141455	0.118289767194244	0.0801727815804959	0.0299391425394181	1.76162002876778	1.43743234233071	2.1394425464247
KS	KS_Anderson Cou	20003	-95.264386	38.250112	5.1920741819429	0.0401087300527561	0.0867357192665839	0.0581252521141455	0.118289767194244	0.0789642197008284	0.0299333859335014	1.74752896255417	1.42545623988509	2.12300956526592
KS	KS_Atchison Cou	20005	-95.181488	39.555583	14.2642749654507	0.0401087300527561	0.0867357192665839	0.0581252521141455	0.118289767194244	0.0915510460387635	0.0296347680488097	1.89861428939734	1.55787963680691	2.29380481247521
KS	KS_Barber Count	20007	-98.557384	37.212182	1.50428420074111	0.0401087300527561	0.0867357192665839	0.0581252521141455	0.118289767194244	0.0762277061167059	0.0309890772266549	1.71594415462842	1.38820715489338	2.10042239852977
KS	KS_Barton Count	20009	-98.757739	38.394738	11.0531041455746	0.0401087300527561	0.0867357192665839	0.0581252521141455	0.118289767194244	0.0885055057275955	0.0313366923545854	1.86117086587222	1.50802281687844	2.27463857677405
KS	KS_Bourbon Coun	20011	-94.749443	37.845557	8.78350344041188	0.0401087300527561	0.0867357192665839	0.0581252521141455	0.118289767194244	0.0781395294708962	0.0295745350828562	1.73796358871372	1.420838942181	2.10708577665805
KS	KS_Brown County	20013	-95.550384	39.801273	6.45313658862601	0.0401087300527561	0.0867357192665839	0.0581252521141455	0.118289767194244	0.0894404088949491	0.0296679615718129	1.87260418928283	1.53520952206797	2.26422218316039
KS	KS_Butler Count	20015	-96.989771	37.727135	17.8601045851151	0.0401087300527561	0.0867357192665839	0.0581252521141455	0.118289767194244	0.0859635279677898	0.0303847542756498	1.83035493795809	1.49160501581792	2.22536756324429
KS	KS_Chase County	20017	-96.559378	38.358336	1.31403461156667	0.0401087300527561	0.0867357192665839	0.0581252521141455	0.118289767194244	0.0768981972502445	0.0304272109291108	1.7236418840508	1.400227609302	2.10187655692722
KS	KS_Chautauqua C	20019	-96.231466	37.111002	1.94586676343135	0.0401087300527561	0.0867357192665839	0.0581252521141455	0.118289767194244	0.0722103160250881	0.0297126892289892	1.67037591757487	1.36176056888689	2.03047944397848
KS	KS_Cherokee Cou	20021	-94.755079	37.115229	13.0257610949497	0.0401087300527561	0.0867357192665839	0.0581252521141455	0.118289767194244	0.0771585445761429	0.0294459506829343	1.7266380333926	1.41242036878825	2.09224004933761
KS	KS_Cheyenne Cou	20023	-101.738994	39.768136	1.00488072835186	0.0401087300527561	0.0867357192665839	0.0581252521141455	0.118289767194244	0.0852865748548833	0.0306286081398332	1.82221488413637	1.48216112674727	2.21931694545139
KS	KS_Clark County	20025	-99.873033	37.290453	0.787793693064761	0.0401087300527561	0.0867357192665839	0.0581252521141455	0.118289767194244	0.0774463335311627	0.0315858719836219	1.7299546627591	1.39426240839838	2.12482630934022
KS	KS_Clay County,	20027	-97.12257	39.356195	4.71361672487027	0.0401087300527561	0.0867357192665839	0.0581252521141455	0.118289767194244	0.0866506114411128	0.0302635595684612	1.83864536115178	1.49993333886742	2.23329218662633
KS	KS_Cloud County	20029	-97.637247	39.53395	4.72128584143156	0.0401087300527561	0.0867357192665839	0.0581252521141455	0.118289767194244	0.0876977308097219	0.0303333238484726	1.8513354859529	1.51005206937062	2.24899571773163
KS	KS_Coffey Count	20031	-95.739982	38.247657	4.82398797898716	0.0401087300527561	0.0867357192665839	0.0581252521141455	0.118289767194244	0.0795972695252351	0.0301495420559904	1.75489904373366	1.42959832035112	2.1344914490543
KS	KS_Comanche Cou	20033	-99.365215	37.23627	0.831115151161861	0.0401087300527561	0.0867357192665839	0.0581252521141455	0.118289767194244	0.076300769293406	0.031429509048538	1.7167816829328	1.38463948048658	2.10730330607337
KS	KS_Cowley Count	20035	-96.997786	37.174285	11.8993566676732	0.0401087300527561	0.0867357192665839	0.0581252521141455	0.118289767194244	0.0815664966548617	0.0299510022163006	1.77797838895177	1.45128793580874	2.15858445718999
KS	KS_Crawford Cou	20037	-94.731394	37.439934	25.1847602211736	0.0401087300527561	0.0867357192665839	0.0581252521141455	0.118289767194244	0.082167153164158	0.0295094695950736	1.78506440249436	1.46180646534421	2.16075968041824
KS	KS_Decatur Coun	20039	-100.490859	39.804329	1.22061438984393	0.0401087300527561	0.0867357192665839	0.0581252521141455	0.118289767194244	0.0850111719015387	0.0314529284979675	1.818911266621	1.47094333164844	2.22698772303769
KS	KS_Dickinson Co	20041	-97.149128	38.881314	8.36178225523659	0.0401087300527561	0.0867357192665839	0.0581252521141455	0.118289767194244	0.0871133523394626	0.0305380465931731	1.84424508561816	1.50187825069881	2.24364833600373
KS	KS_Doniphan Cou	20043	-95.07501	39.788642	7.38950960461672	0.0401087300527561	0.0867357192665839	0.0581252521141455	0.118289767194244	0.0897220234412412	0.0294706282617057	1.87605871688379	1.54025182093204	2.26541667927796
KS	KS_Douglas Coun	20045	-95.251337	38.941783	99.4824644061773	0.0401087300527561	0.0867357192665839	0.0581252521141455	0.118289767194244	0.101410487483179	0.0298698774028722	2.02380356990634	1.66287147382172	2.44173892180841
KS	KS_Edwards Coun	20047	-99.354911	37.914412	1.73647477440687	0.0401087300527561	0.0867357192665839	0.0581252521141455	0.118289767194244	0.0803756195927187	0.0315325146563375	1.76399354717379	1.42359410631567	2.16392741993095
KS	KS_Elk County,	20049	-96.236702	37.421638	1.50187996557294	0.0401087300527561	0.0867357192665839	0.0581252521141455	0.118289767194244	0.0726234204029972	0.0299719020228665	1.67501803117228	1.36323486756426	2.0392622980704
KS	KS_Ellis County	20051	-99.32999	38.88156	12.2422232592807	0.0401087300527561	0.0867357192665839	0.0581252521141455	0.118289767194244	0.0911805161785196	0.03148497594566	1.89402818525117	1.53440105107078	2.31505328931486
KS	KS_Ellsworth Co	20053	-98.262851	38.721016	3.25651879481547	0.0401087300527561	0.0867357192665839	0.0581252521141455	0.118289767194244	0.0836108916646889	0.0310745429546252	1.80218529312665	1.46057881918856	2.20220483799738
KS	KS_Finney Count	20055	-100.86582	37.97733	10.8083866021608	0.0401087300527561	0.0867357192665839	0.0581252521141455	0.118289767194244	0.0908143368726137	0.0314849502993509	1.8895042826336	1.53055646716629	2.30978068216825
KS	KS_Ford County,	20057	-99.994842	37.751112	11.8073034043072	0.0401087300527561	0.0867357192665839	0.0581252521141455	0.118289767194244	0.0890886321693255	0.0316347062979644	1.86829585411333	1.51098152203672	2.28719398736954
KS	KS_Franklin Cou	20059	-95.260071	38.602731	17.101762340961	0.0401087300527561	0.0867357192665839	0.0581252521141455	0.118289767194244	0.0867767099616602	0.0299250084663094	1.84017000873598	1.5047373393478	2.23031452373945
KS	KS_Geary County	20061	-96.83925	39.03865	30.2706930054748	0.0401087300527561	0.0867357192665839	0.0581252521141455	0.118289767194244	0.094777798658882	0.0303733935380466	1.93891321743033	1.58451544508532	2.35108364579733
KS	KS_Gove County,	20063	-100.374241	39.047631	0.94980593285751	0.0401087300527561	0.0867357192665839	0.0581252521141455	0.118289767194244	0.082761410154699	0.0315317616428303	1.79209629866279	1.44740870029808	2.19676759926505
KS	KS_Graham Count	20065	-99.857852	39.359746	1.06629969102715	0.0401087300527561	0.0867357192665839	0.0581252521141455	0.118289767194244	0.0832658097810992	0.0315196289752419	1.79808161864073	1.45260367236077	2.20359265128578
KS	KS_Grant County	20067	-101.34973	37.580306	4.80025807583854	0.0401087300527561	0.0867357192665839	0.0581252521141455	0.118289767194244	0.087475224482508	0.0313046272461366	1.84863330014807	1.49769949848471	2.25957073258573
KS	KS_Gray County,	20069	-100.412964	37.726577	2.659310595389	0.0401087300527561	0.0867357192665839	0.0581252521141455	0.118289767194244	0.083388763642977	0.0316189009318878	1.79954294643371	1.45284219877276	2.206678982437
KS	KS_Greeley Coun	20071	-101.763211	38.487089	0.611371392928973	0.0401087300527561	0.0867357192665839	0.0581252521141455	0.118289767194244	0.0827122648526265	0.0307787327740517	1.79151395037355	1.45449152708782	2.18568026661373
KS	KS_Greenwood Co	20073	-96.226569	37.85753	2.00376644219822	0.0401087300527561	0.0867357192665839	0.0581252521141455	0.118289767194244	0.0753942129015238	0.0302116646144569	1.70641206673324	1.3876620679018	2.07894712796394
KS	KS_Hamilton Cou	20075	-101.76766	37.979185	0.982611977326811	0.0401087300527561	0.0867357192665839	0.0581252521141455	0.118289767194244	0.0834461663773146	0.0309133366109915	1.80022550068559	1.46054322708708	2.19768631250537
KS	KS_Harper Count	20077	-98.051218	37.215092	2.613760650696	0.0401087300527561	0.0867357192665839	0.0581252521141455	0.118289767194244	0.0770890472602982	0.0306404129392284	1.72583784612284	1.4000088655413	2.10729232920068
KS	KS_Harvey Count	20079	-97.385273	38.047085	24.5922624001304	0.0401087300527561	0.0867357192665839	0.0581252521141455	0.118289767194244	0.0898345456862891	0.0306761059520674	1.87744037903019	1.52876410459539	2.28415860379923
KS	KS_Haskell Coun	20081	-100.89411	37.500029	2.65175637785543	0.0401087300527561	0.0867357192665839	0.0581252521141455	0.118289767194244	0.083996154095157	0.031518863355021	1.80677530057991	1.45998157114526	2.21373754261897
KS	KS_Hodgeman Cou	20083	-99.867564	38.083504	0.805154967572743	0.0401087300527561	0.0867357192665839	0.0581252521141455	0.118289767194244	0.0794534752465045	0.0316312473498121	1.75322286546924	1.41350096051364	2.15267683457293
KS	KS_Jackson Coun	20085	-95.751346	39.400924	7.72966684887635	0.0401087300527561	0.0867357192665839	0.0581252521141455	0.118289767194244	0.0880075764413732	0.0299312953256324	1.85510340093216	1.51745558750661	2.24769645027976
KS	KS_Jefferson Co	20087	-95.397856	39.210891	13.2007218224845	0.0401087300527561	0.0867357192665839	0.0581252521141455	0.118289767194244	0.0891731885868277	0.0298716023921625	1.86933075123568	1.53026487149803	2.26332140376963
KS	KS_Jewell Count	20089	-98.201227	39.775457	1.21550043567143	0.0401087300527561	0.0867357192665839	0.0581252521141455	0.118289767194244	0.0840212332169845	0.0305140595044329	1.80707440415234	1.47042400375507	2.20012248233189
KS	KS_Johnson Coun	20091	-94.737132	38.928049	484.377018432733	0.0401087300527561	0.0867357192665839	0.0581252521141455	0.118289767194244	0.117659877139908	0.0295256508502612	2.24376764455877	1.8566452364815	2.68929213084315
KS	KS_Kearny Count	20093	-101.237967	37.954211	1.70021800121231	0.0401087300527561	0.0867357192665839	0.0581252521141455	0.118289767194244	0.0839642878034237	0.0313064892658535	1.80639530547198	1.46180762895764	2.21033740398408
KS	KS_Kingman Coun	20095	-98.097712	37.608437	3.1859251493146	0.0401087300527561	0.0867357192665839	0.0581252521141455	0.118289767194244	0.0793065544154464	0.0308824383297631	1.75151151655301	1.41944488900683	2.14048874980344
KS	KS_Kiowa County	20097	-99.257059	37.598711	1.32232159240321	0.0401087300527561	0.0867357192665839	0.0581252521141455	0.118289767194244	0.0784398102934923	0.0314622523462239	1.74144178406538	1.40519224344553	2.1365956589672
KS	KS_Labette Coun	20099	-95.260544	37.258236	11.5932206132471	0.0401087300527561	0.0867357192665839	0.0581252521141455	0.118289767194244	0.0782000780170397	0.0296912463529064	1.73866449950021	1.42028305911994	2.1094648808654
KS	KS_Lane County,	20101	-100.487778	38.503002	0.826038887427215	0.0401087300527561	0.0867357192665839	0.0581252521141455	0.118289767194244	0.0814525123632836	0.0315573935927108	1.77663615227949	1.43405385316477	2.17905124943216
KS	KS_Leavenworth	20103	-94.959302	39.238518	67.3988326218822	0.0401087300527561	0.0867357192665839	0.0581252521141455	0.118289767194244	0.0995489780997274	0.0296181795193831	1.9996971945818	1.64493925800631	2.41018984720178
KS	KS_Lincoln Coun	20105	-98.175271	39.036065	1.58844640638319	0.0401087300527561	0.0867357192665839	0.0581252521141455	0.118289767194244	0.0821751717551544	0.0309340188211407	1.78515914558178	1.44752424692544	2.18041804990667
KS	KS_Linn County,	20107	-94.801632	38.237359	6.17852149911831	0.0401087300527561	0.0867357192665839	0.0581252521141455	0.118289767194244	0.0786091986821867	0.0296306097807519	1.74340620040366	1.42493781799261	2.11414805009717
KS	KS_Logan County	20109	-100.925261	39.098288	1.0052169217313	0.0401087300527561	0.0867357192665839	0.0581252521141455	0.118289767194244	0.0836334894208052	0.031328950296612	1.80245427428164	1.45823564186478	2.20605062156754
KS	KS_Lyon County,	20111	-96.179779	38.416154	14.9865551171577	0.0401087300527561	0.0867357192665839	0.0581252521141455	0.118289767194244	0.0866690266169912	0.0303117503681042	1.83886795707719	1.49962589681871	2.23422633445526
KS	KS_McPherson Co	20113	-97.647603	38.381163	12.2270520795773	0.0401087300527561	0.0867357192665839	0.0581252521141455	0.118289767194244	0.0875241771951219	0.0308312815315269	1.84922753689871	1.50309410548536	2.25357254841792
KS	KS_Marion Count	20115	-97.124507	38.326437	4.81174792560859	0.0401087300527561	0.0867357192665839	0.0581252521141455	0.118289767194244	0.0822082602712957	0.0306159173138458	1.78555014152662	1.45105494604782	2.17649617168404
KS	KS_Marshall Cou	20117	-96.573612	39.800028	4.14401755674722	0.0401087300527561	0.0867357192665839	0.0581252521141455	0.118289767194244	0.0879554263578157	0.0297812511743279	1.85446881164376	1.51847589303805	2.24484862827058
KS	KS_Meade County	20119	-100.394216	37.292089	1.58938152666135	0.0401087300527561	0.0867357192665839	0.0581252521141455	0.118289767194244	0.0806986477006656	0.0316190642648612	1.76777856146381	1.4259401119404	2.16954026769864
KS	KS_Miami County	20121	-94.836385	38.590405	22.3974414730819	0.0401087300527561	0.0867357192665839	0.0581252521141455	0.118289767194244	0.0874330598879968	0.0296447653379609	1.84812158194764	1.51445712450561	2.23558796561105
KS	KS_Mitchell Cou	20123	-98.174198	39.454968	3.21227735564416	0.0401087300527561	0.0867357192665839	0.0581252521141455	0.118289767194244	0.0861210648476331	0.0307174478979077	1.83225325082856	1.48980499301184	2.23223144036204
KS	KS_Montgomery C	20125	-95.695334	37.139982	18.864435701864	0.0401087300527561	0.0867357192665839	0.0581252521141455	0.118289767194244	0.0813685714150083	0.0297054736368458	1.77564819394063	1.45176709358567	2.15253123620361
KS	KS_Morris Count	20127	-96.588826	38.698154	3.08705725970647	0.0401087300527561	0.0867357192665839	0.0581252521141455	0.118289767194244	0.081401281620967	0.0304129083485807	1.77603313235944	1.44498706785128	2.16264156774694
KS	KS_Morton Count	20129	-101.838333	37.047093	1.36830032656371	0.0401087300527561	0.0867357192665839	0.0581252521141455	0.118289767194244	0.0835447988602321	0.0311017568661702	1.8013987675695	1.45963530379779	2.20166547322598
KS	KS_Nemaha Count	20131	-95.962628	39.829915	5.49074726097404	0.0401087300527561	0.0867357192665839	0.0581252521141455	0.118289767194244	0.0890686091167603	0.0297334407779376	1.8680508537696	1.5306171170086	2.25988480471782
KS	KS_Neosho Count	20133	-95.39482	37.624963	10.6909525205374	0.0401087300527561	0.0867357192665839	0.0581252521141455	0.118289767194244	0.0796114249559265	0.0298768281555694	1.75506411723195	1.43245398375771	2.13099055516106
KS	KS_Ness County,	20135	-99.898826	38.492429	0.987638164318011	0.0401087300527561	0.0867357192665839	0.0581252521141455	0.118289767194244	0.0810517943417913	0.0316175106617701	1.77192363939248	1.42946460213779	2.17436732178181
KS	KS_Norton Count	20137	-99.878289	39.820601	2.34836078344694	0.0401087300527561	0.0867357192665839	0.0581252521141455	0.118289767194244	0.0868133009138696	0.031462614306816	1.84061260897339	1.48926137974378	2.25244966130339
KS	KS_Osage County	20139	-95.711621	38.698945	8.56113505504132	0.0401087300527561	0.0867357192665839	0.0581252521141455	0.118289767194244	0.0844719562162112	0.0301294063004414	1.81245640319662	1.47893690801929	2.20103863645848
KS	KS_Osborne Coun	20141	-98.707572	39.424792	1.47695376398992	0.0401087300527561	0.0867357192665839	0.0581252521141455	0.118289767194244	0.0836383836535765	0.0310681424074525	1.80251253441789	1.46092165739615	2.20249748043315
KS	KS_Ottawa Count	20143	-97.681833	39.096434	3.05056529005504	0.0401087300527561	0.0867357192665839	0.0581252521141455	0.118289767194244	0.0842426877577711	0.0306566723233709	1.80971721272924	1.47122580551128	2.20517441083971
KS	KS_Pawnee Count	20145	-99.147286	38.178541	3.28181478672092	0.0401087300527561	0.0867357192665839	0.0581252521141455	0.118289767194244	0.0830253461683031	0.0314827746685723	1.79522630710224	1.45055415932953	2.19974578861524
KS	KS_Phillips Cou	20147	-99.349355	39.757048	2.25834475815449	0.0401087300527561	0.0867357192665839	0.0581252521141455	0.118289767194244	0.0862914153225451	0.0313038507406332	1.83430766973973	1.48553615062863	2.24285853441028
KS	KS_Pottawatomie	20149	-96.316121	39.258473	10.9199671310485	0.0401087300527561	0.0867357192665839	0.0581252521141455	0.118289767194244	0.0894304560939261	0.0301374474616086	1.87248218902474	1.53017491093491	2.27074082966633
KS	KS_Pratt County	20151	-98.731177	37.645065	4.80876010733086	0.0401087300527561	0.0867357192665839	0.0581252521141455	0.118289767194244	0.0821894156841307	0.0312431348506352	1.78532745325154	1.4445649181335	2.18487410024194
KS	KS_Rawlins Coun	20153	-101.053756	39.807807	0.913111683983114	0.0401087300527561	0.0867357192665839	0.0581252521141455	0.118289767194244	0.0845567481974826	0.0312230702549389	1.81347026492891	1.46866079134912	2.21742839915796
KS	KS_Reno County,	20155	-97.933041	38.050915	18.8287416802893	0.0401087300527561	0.0867357192665839	0.0581252521141455	0.118289767194244	0.0890613048542226	0.0309332516190228	1.86796148558447	1.5179951184274	2.27680579242377
KS	KS_Republic Cou	20157	-97.659183	39.818188	2.48482467243588	0.0401087300527561	0.0867357192665839	0.0581252521141455	0.118289767194244	0.0863900138989344	0.0300719743676008	1.83549757280227	1.49922084108242	2.22695816876496
KS	KS_Rice County,	20159	-98.201028	38.321963	5.05574890425322	0.0401087300527561	0.0867357192665839	0.0581252521141455	0.118289767194244	0.0838666491190829	0.0310879101926367	1.80523137892791	1.46303208472303	2.20594114395434
KS	KS_Riley County	20161	-96.633015	39.189473	46.0678526427352	0.0401087300527561	0.0867357192665839	0.0581252521141455	0.118289767194244	0.0982298970445191	0.0302434951491422	1.98274856582547	1.62347992434744	2.39989975127776
KS	KS_Rooks County	20163	-99.316791	39.314266	2.12153365429844	0.0401087300527561	0.0867357192665839	0.0581252521141455	0.118289767194244	0.0848840838087657	0.031397040301549	1.81738832568866	1.47021933886664	2.22442851005151
KS	KS_Rush County,	20165	-99.283593	38.525797	1.63157533313377	0.0401087300527561	0.0867357192665839	0.0581252521141455	0.118289767194244	0.0817961101523555	0.0315135694570754	1.78068460325726	1.4379209018396	2.18318006696479
KS	KS_Russell Coun	20167	-98.824959	38.904508	2.9444117188786	0.0401087300527561	0.0867357192665839	0.0581252521141455	0.118289767194244	0.084424618986023	0.0312950184111478	1.81189057938696	1.46658889133377	2.21658917177865
KS	KS_Saline Count	20169	-97.606733	38.815777	29.0245496725981	0.0401087300527561	0.0867357192665839	0.0581252521141455	0.118289767194244	0.0942921553725012	0.0307415771766878	1.93280649222305	1.57533558295533	2.34937156799496
KS	KS_Scott County	20171	-100.913605	38.482303	2.59463473875605	0.0401087300527561	0.0867357192665839	0.0581252521141455	0.118289767194244	0.0856325292984282	0.0314046741778262	1.82637134385746	1.47776584268746	2.23501794726138
KS	KS_Sedgwick Cou	20173	-97.344603	37.678808	197.373682221439	0.0401087300527561	0.0867357192665839	0.0581252521141455	0.118289767194244	0.105430989570015	0.0305094516657463	2.07662578215592	1.70102460472019	2.51241227842992
KS	KS_Seward Count	20175	-100.9161	37.052196	12.916073713143	0.0401087300527561	0.0867357192665839	0.0581252521141455	0.118289767194244	0.0902370850910211	0.0315385407528723	1.88238956157407	1.5239502390828	2.30225683657086
KS	KS_Shawnee Coun	20177	-95.705467	39.035591	122.749653035484	0.0401087300527561	0.0867357192665839	0.0581252521141455	0.118289767194244	0.10454740702074	0.030054393040546	2.06492791201137	1.69615172921866	2.49195499923569
KS	KS_Sheridan Cou	20179	-100.467964	39.36791	1.08554282728874	0.0401087300527561	0.0867357192665839	0.0581252521141455	0.118289767194244	0.0838511940897305	0.0314828495588675	1.80504719626662	1.45888030715409	2.21121777469377
KS	KS_Sherman Coun	20181	-101.726283	39.349294	2.16324975879623	0.0401087300527561	0.0867357192665839	0.0581252521141455	0.118289767194244	0.087230788895209	0.0306557701362734	1.84566829268899	1.50187528424681	2.24695938428979
KS	KS_Smith County	20183	-98.809623	39.770675	1.54301220746197	0.0401087300527561	0.0867357192665839	0.0581252521141455	0.118289767194244	0.0848857099957677	0.0309836997830351	1.81740780665825	1.47444281654784	2.21867820110253
KS	KS_Stafford Cou	20185	-98.736685	38.00686	2.01899845257386	0.0401087300527561	0.0867357192665839	0.0581252521141455	0.118289767194244	0.0801181308423551	0.0313133855540359	1.76098095167666	1.4232138402042	2.15740977057098
KS	KS_Stanton Coun	20187	-101.756238	37.566267	1.13879957205125	0.0401087300527561	0.0867357192665839	0.0581252521141455	0.118289767194244	0.0833856567657626	0.0310346156857582	1.79950600941145	1.45870545779548	2.19852824991057
KS	KS_Stevens Coun	20189	-101.322335	37.190103	2.90990243545317	0.0401087300527561	0.0867357192665839	0.0581252521141455	0.118289767194244	0.0848803356078879	0.0313777945979104	1.8173434245841	1.47037690085096	2.2241070619523
KS	KS_Sumner Count	20191	-97.406852	37.304076	7.4414044355841	0.0401087300527561	0.0867357192665839	0.0581252521141455	0.118289767194244	0.0805014795408591	0.0302813177113525	1.76546754155191	1.43729771893552	2.14856268780399
KS	KS_Thomas Count	20193	-101.04619	39.38443	2.79330055368447	0.0401087300527561	0.0867357192665839	0.0581252521141455	0.118289767194244	0.0874820413640642	0.0312373574756059	1.84871604144774	1.49846379091024	2.25871557902627
KS	KS_Trego County	20195	-99.881979	39.004452	1.2037099298023	0.0401087300527561	0.0867357192665839	0.0581252521141455	0.118289767194244	0.0828134372584968	0.0315677665604811	1.79271295369595	1.44756962382598	2.19798694098492
KS	KS_Wabaunsee Co	20197	-96.177572	38.984769	3.34567562871817	0.0401087300527561	0.0867357192665839	0.0581252521141455	0.118289767194244	0.0826196318506099	0.0302200300489491	1.79041668974224	1.45919619964389	2.17670910334154
KS	KS_Wallace Coun	20199	-101.765288	38.888589	0.641165983727494	0.0401087300527561	0.0867357192665839	0.0581252521141455	0.118289767194244	0.0832373258165536	0.0306824670700638	1.79774321215721	1.46076604873971	2.19160159875371
KS	KS_Washington C	20201	-97.054087	39.782029	2.3220749668517	0.0401087300527561	0.0867357192665839	0.0581252521141455	0.118289767194244	0.0858566834203161	0.0298515973377202	1.82906832632586	1.49599314880803	2.21643083002703
KS	KS_Wichita Coun	20203	-101.349386	38.494297	1.1385489319731	0.0401087300527561	0.0867357192665839	0.0581252521141455	0.118289767194244	0.0836990346595031	0.0311370769248065	1.80323463419877	1.46083786017173	2.20429612008589
KS	KS_Wilson Count	20205	-95.741217	37.512574	5.72398181008526	0.0401087300527561	0.0867357192665839	0.0581252521141455	0.118289767194244	0.0769327039697009	0.0299317554731747	1.72403876617939	1.40542181318687	2.09571112268514
KS	KS_Woodson Coun	20207	-95.739522	37.8733	2.39681046395205	0.0401087300527561	0.0867357192665839	0.0581252521141455	0.118289767194244	0.075121958799993	0.0300751065477728	1.70330735865412	1.3863438344364	2.07352391972895
KS	KS_Wyandotte Co	20209	-94.707937	39.104143	410.227664636909	0.0401087300527561	0.0867357192665839	0.0581252521141455	0.118289767194244	0.116637838570145	0.0294695391591372	2.22941979521678	1.84491088109869	2.67193962461324
KY	KY_Adair County	21001	-85.279096	37.107756	17.9840587971017	0.0418140692798107	0.0805735828364805	0.0472963508143982	0.111202620619221	0.0828996448572395	0.0277470527650707	1.79373509506281	1.48722824945298	2.14671010185006
KY	KY_Allen County	21003	-86.208056	36.747908	23.3760197263838	0.0418140692798107	0.0805735828364805	0.0472963508143982	0.111202620619221	0.0827450948728682	0.0275524859343157	1.79190295423247	1.48763878551906	2.14196348916693
KY	KY_Anderson Cou	21005	-84.923071	38.028088	42.9890327582345	0.0418140692798107	0.0805735828364805	0.0472963508143982	0.111202620619221	0.094777047239706	0.0270809987273023	1.93890375730139	1.6202941325758	2.30343979676427
KY	KY_Ballard Coun	21007	-88.97886	37.04421	11.1306615178845	0.0418140692798107	0.0805735828364805	0.0472963508143982	0.111202620619221	0.0842142379276267	0.0282759297610641	1.80937752993886	1.4953051253568	2.1719069090419
KY	KY_Barren Count	21009	-85.931813	36.996774	34.1726611628109	0.0418140692798107	0.0805735828364805	0.0472963508143982	0.111202620619221	0.0864452908678306	0.0275827481615665	1.83616492342038	1.52566550641054	2.1930983205124
KY	KY_Bath County,	21011	-83.73656	38.139441	16.9963144827275	0.0418140692798107	0.0805735828364805	0.0472963508143982	0.111202620619221	0.0904595176357904	0.0280026098635391	1.88512863951247	1.56363739585015	2.25507901987899
KY	KY_Bell County,	21013	-83.701396	36.687928	27.8143791729321	0.0418140692798107	0.0805735828364805	0.0472963508143982	0.111202620619221	0.0854200282002663	0.0287615863524107	1.82381739283983	1.50273778105572	2.19522314561693
KY	KY_Boone County	21015	-84.679715	38.9871	200.69995645703	0.0418140692798107	0.0805735828364805	0.0472963508143982	0.111202620619221	0.11660747860019	0.0260101516398521	2.22899465609792	1.88682718435464	2.61634911529714
KY	KY_Bourbon Coun	21017	-84.246611	38.202978	26.1937189349086	0.0418140692798107	0.0805735828364805	0.0472963508143982	0.111202620619221	0.0930582701096665	0.0275192154343757	1.91735727638586	1.59677868661951	2.28511210199711
KY	KY_Boyd County,	21019	-82.666548	38.431905	111.462074289491	0.0418140692798107	0.0805735828364805	0.0472963508143982	0.111202620619221	0.106676518284615	0.0281333642816844	2.09320127024867	1.74264006965085	2.49512666992985
KY	KY_Boyle County	21021	-84.799493	37.635777	63.5226447257795	0.0418140692798107	0.0805735828364805	0.0472963508143982	0.111202620619221	0.0950069605322649	0.027655563744362	1.94179994276641	1.61651886010756	2.31501052172746
KY	KY_Bracken Coun	21023	-84.070088	38.702562	15.3453826212851	0.0418140692798107	0.0805735828364805	0.0472963508143982	0.111202620619221	0.0939083239303437	0.0269763512286817	1.92799043593507	1.61193373602823	2.28949856068757
KY	KY_Breathitt Co	21025	-83.37768	37.520092	9.84508338953535	0.0418140692798107	0.0805735828364805	0.0472963508143982	0.111202620619221	0.0840822460387389	0.0287062372068469	1.80780222638792	1.48952142864665	2.1760053833781
KY	KY_Breckinridge	21027	-86.410471	37.770382	13.5021913279442	0.0418140692798107	0.0805735828364805	0.0472963508143982	0.111202620619221	0.0872403458413945	0.0273611288843267	1.8457841499093	1.53633246599483	2.20104019264754
KY	KY_Bullitt Coun	21029	-85.655385	38.022943	105.043992181752	0.0418140692798107	0.0805735828364805	0.0472963508143982	0.111202620619221	0.10179176161125	0.0262063554812487	2.02876831105678	1.70859499004692	2.39286954515608
KY	KY_Butler Count	21031	-86.680574	37.218921	11.5229319920242	0.0418140692798107	0.0805735828364805	0.0472963508143982	0.111202620619221	0.0827684477194844	0.0278620500925346	1.79217970236049	1.48470446061122	2.1464896712974
KY	KY_Caldwell Cou	21033	-87.87922	37.127446	14.1345221829267	0.0418140692798107	0.0805735828364805	0.0472963508143982	0.111202620619221	0.0856001356045811	0.028528064209929	1.82598184170764	1.5070199185207	2.19448393784103
KY	KY_Calloway Cou	21035	-88.305814	36.620185	36.6552890598684	0.0418140692798107	0.0805735828364805	0.0472963508143982	0.111202620619221	0.0901070441017149	0.0286341507103757	1.88078962678234	1.55316984466596	2.25902387185104
KY	KY_Campbell Cou	21037	-84.44141	39.035049	226.624172367719	0.0418140692798107	0.0805735828364805	0.0472963508143982	0.111202620619221	0.117881087246501	0.0259693579705353	2.24688229957746	1.90308669689764	2.63588721266087
KY	KY_Carlisle Cou	21039	-88.94788	36.854337	9.23400961545608	0.0418140692798107	0.0805735828364805	0.0472963508143982	0.111202620619221	0.0827901240257549	0.0283935323100214	1.79243661171489	1.47948894004239	2.15402624570913
KY	KY_Carroll Coun	21041	-85.139328	38.668554	29.8998328430875	0.0418140692798107	0.0805735828364805	0.0472963508143982	0.111202620619221	0.0985045247811414	0.0262717307791058	1.98626811654947	1.67062824970399	2.34562191539508
KY	KY_Carter Count	21043	-83.03816	38.313503	25.1021956807003	0.0418140692798107	0.0805735828364805	0.0472963508143982	0.111202620619221	0.0945093326141587	0.0281711417121137	1.93553556491915	1.60545977885162	2.31526919654845
KY	KY_Casey County	21045	-84.924168	37.303319	13.9966802644472	0.0418140692798107	0.0805735828364805	0.0472963508143982	0.111202620619221	0.0828374856152841	0.0278536556805969	1.79299804378629	1.48549787501751	2.1473149346664
KY	KY_Christian Co	21047	-87.478173	36.810955	37.5735437388432	0.0418140692798107	0.0805735828364805	0.0472963508143982	0.111202620619221	0.0893787565146779	0.0283682343633015	1.87184855986428	1.54827015350069	2.24499382115591
KY	KY_Clark County	21049	-84.182232	37.986825	54.8679847946284	0.0418140692798107	0.0805735828364805	0.0472963508143982	0.111202620619221	0.0967489215164074	0.0278330781861399	1.96385097271948	1.63371049128705	2.34279595508374
KY	KY_Clay County,	21051	-83.746759	37.169598	16.3107122864361	0.0418140692798107	0.0805735828364805	0.0472963508143982	0.111202620619221	0.0843899416962163	0.0287026035432847	1.81147616659161	1.49272154317318	2.18018885661272
KY	KY_Clinton Coun	21053	-85.135223	36.713992	19.1933299808495	0.0418140692798107	0.0805735828364805	0.0472963508143982	0.111202620619221	0.0812419330773728	0.0279629531421667	1.77415850168186	1.46810524506225	2.1271587780549
KY	KY_Crittenden C	21055	-88.095078	37.332496	9.16519699022512	0.0418140692798107	0.0805735828364805	0.0472963508143982	0.111202620619221	0.0845687695369758	0.0284919501840067	1.81361403995612	1.49673250249562	2.17975069506614
KY	KY_Cumberland C	21057	-85.389079	36.778888	8.21461644233233	0.0418140692798107	0.0805735828364805	0.0472963508143982	0.111202620619221	0.0769056096225829	0.0277986739503351	1.72372713217013	1.42621165674558	2.06700114235482
KY	KY_Daviess Coun	21059	-87.094971	37.747732	82.2876078522558	0.0418140692798107	0.0805735828364805	0.0472963508143982	0.111202620619221	0.100681001949394	0.0280148446026358	2.01433048754591	1.67549884096531	2.40319562466815
KY	KY_Edmonson Cou	21061	-86.255277	37.196775	15.2294835036226	0.0418140692798107	0.0805735828364805	0.0472963508143982	0.111202620619221	0.0832356804742701	0.0276079425967512	1.79772366600739	1.49210850574852	2.14939104120262
KY	KY_Elliott Coun	21063	-83.106515	38.122128	12.3387799005845	0.0418140692798107	0.0805735828364805	0.0472963508143982	0.111202620619221	0.0891005188957034	0.0283475152624285	1.86844131074196	1.54554647093962	2.24078795241494
KY	KY_Estill Count	21065	-83.988899	37.706277	21.2981115075954	0.0418140692798107	0.0805735828364805	0.0472963508143982	0.111202620619221	0.0886652296547506	0.0282535963396456	1.86312038993545	1.54194165565243	2.23335746308001
KY	KY_Fayette Coun	21067	-84.496639	38.020523	436.975427117974	0.0418140692798107	0.0805735828364805	0.0472963508143982	0.111202620619221	0.117565295759937	0.0275197884693729	2.24243693219993	1.88003288412485	2.65556386361242
KY	KY_Fleming Coun	21069	-83.708286	38.388567	16.0168183055617	0.0418140692798107	0.0805735828364805	0.0472963508143982	0.111202620619221	0.0919638495693655	0.0277279702809525	1.90373364676498	1.5827002729462	2.27250106227118
KY	KY_Floyd County	21071	-82.738526	37.552299	34.744189979272	0.0418140692798107	0.0805735828364805	0.0472963508143982	0.111202620619221	0.092379733457292	0.028828374354008	1.90890190337172	1.57534395993523	2.2941238540376
KY	KY_Franklin Cou	21073	-84.867592	38.196045	92.8096959506473	0.0418140692798107	0.0805735828364805	0.0472963508143982	0.111202620619221	0.102261892662347	0.0269454515919345	2.03490290035929	1.70552473352091	2.41078692482657
KY	KY_Fulton Count	21075	-89.035017	36.538176	9.99584534552942	0.0418140692798107	0.0805735828364805	0.0472963508143982	0.111202620619221	0.082546590698744	0.0284650076754589	1.78955186423861	1.47627341231876	2.15167986705523
KY	KY_Gallatin Cou	21077	-84.842979	38.764401	32.7124335661522	0.0418140692798107	0.0805735828364805	0.0472963508143982	0.111202620619221	0.0994413566204918	0.0263089163457703	1.99831025025205	1.68075166727516	2.35983046826362
KY	KY_Garrard Coun	21079	-84.575557	37.649333	29.1627506788535	0.0418140692798107	0.0805735828364805	0.0472963508143982	0.111202620619221	0.0896635885588577	0.0278443589003406	1.8753415021707	1.55684780759708	2.24163036229601
KY	KY_Grant County	21081	-84.602069	38.688104	37.1205674037685	0.0418140692798107	0.0805735828364805	0.0472963508143982	0.111202620619221	0.0991908870620526	0.02651144420279	1.99508523566265	1.67564833067589	2.35912959501837
KY	KY_Graves Count	21083	-88.650362	36.741213	25.8552965720845	0.0418140692798107	0.0805735828364805	0.0472963508143982	0.111202620619221	0.0883406551524402	0.0285639641606076	1.85916041134548	1.53525414245299	2.23315824853944
KY	KY_Grayson Coun	21085	-86.306723	37.46909	19.973210467218	0.0418140692798107	0.0805735828364805	0.0472963508143982	0.111202620619221	0.0868362348936807	0.0275018529978234	1.84089005764111	1.53060886723163	2.19738967302577
KY	KY_Green County	21087	-85.538944	37.265597	14.6272182635728	0.0418140692798107	0.0805735828364805	0.0472963508143982	0.111202620619221	0.0826611031343539	0.0275037801352343	1.79090786329076	1.48727677961272	2.14016142282118
KY	KY_Greenup Coun	21089	-82.812206	38.555431	38.2235739524815	0.0418140692798107	0.0805735828364805	0.0472963508143982	0.111202620619221	0.0989944216500598	0.0279475621392965	1.99255835820336	1.6573554290143	2.37730310470938
KY	KY_Hancock Coun	21091	-86.804762	37.868017	16.9284701644254	0.0418140692798107	0.0805735828364805	0.0472963508143982	0.111202620619221	0.0901723464479218	0.0277055134422072	1.88159293137516	1.56374325471584	2.24683683458034
KY	KY_Hardin Count	21093	-85.917039	37.746047	68.0136088055827	0.0418140692798107	0.0805735828364805	0.0472963508143982	0.111202620619221	0.0965869205473604	0.0268994808542499	1.96179219776769	1.6422414756741	2.32690583801395
KY	KY_Harlan Count	21095	-83.232825	36.865625	21.4592713719394	0.0418140692798107	0.0805735828364805	0.0472963508143982	0.111202620619221	0.0853754707981286	0.0289074375456985	1.82328222678341	1.50076974344007	2.19662547245169
KY	KY_Harrison Cou	21097	-84.314823	38.415966	23.5306723225123	0.0418140692798107	0.0805735828364805	0.0472963508143982	0.111202620619221	0.0939496214638577	0.0271662769264576	1.92850816740443	1.61031136018666	2.29280447933223
KY	KY_Hart County,	21099	-85.885789	37.278157	17.5853593321195	0.0418140692798107	0.0805735828364805	0.0472963508143982	0.111202620619221	0.0840352278118959	0.0274515034556169	1.80724132581192	1.5019652719008	2.15816405641517
KY	KY_Henderson Co	21101	-87.564405	37.818482	37.357500860317	0.0418140692798107	0.0805735828364805	0.0472963508143982	0.111202620619221	0.0955812833252246	0.028238457634756	1.94904908385193	1.6164250602744	2.33173179667647
KY	KY_Henry County	21103	-85.179495	38.431904	21.3865931574952	0.0418140692798107	0.0805735828364805	0.0472963508143982	0.111202620619221	0.0938501956627858	0.0263857267233971	1.92726188443269	1.617756686705	2.2802422966541
KY	KY_Hickman Coun	21105	-88.959953	36.666725	6.68561462962862	0.0418140692798107	0.0805735828364805	0.0472963508143982	0.111202620619221	0.080865578716594	0.0284618143119513	1.76973699130795	1.4592382717987	2.12881470957875
KY	KY_Hopkins Coun	21107	-87.523154	37.305866	31.1291808182714	0.0418140692798107	0.0805735828364805	0.0472963508143982	0.111202620619221	0.0908582838646429	0.0283876892199443	1.89004678036731	1.5637833764182	2.26617263624272
KY	KY_Jackson Coun	21109	-83.99368	37.402802	14.8485297221982	0.0418140692798107	0.0805735828364805	0.0472963508143982	0.111202620619221	0.0847748539514682	0.0284666157358701	1.81608017007921	1.499119671618	2.18224008140128
KY	KY_Jefferson Co	21111	-85.691832	38.201775	742.71529548707	0.025918458311523	0.110058378278309	0.0749265223152841	0.143958202612927	0.124002319104668	0.0282675071082261	2.33437830126499	1.95099043908416	2.77226394887737
KY	KY_Jessamine Co	21113	-84.587046	37.884455	119.756422681623	0.0418140692798107	0.0805735828364805	0.0472963508143982	0.111202620619221	0.102310745934756	0.0275908447565801	2.03554118269886	1.69873038750194	2.42111942411442
KY	KY_Johnson Coun	21115	-82.813992	37.829598	32.4550251680295	0.0418140692798107	0.0805735828364805	0.0472963508143982	0.111202620619221	0.0933034957465994	0.0286643899322131	1.92042013180369	1.58704606842072	2.30501702091632
KY	KY_Kenton Count	21117	-84.548581	39.01319	390.848282892227	0.0418140692798107	0.0805735828364805	0.0472963508143982	0.111202620619221	0.124168139321296	0.0259441956633731	2.33678386665973	1.98267232178889	2.73682449228183
KY	KY_Knott County	21119	-82.940555	37.32759	16.1930271889391	0.0418140692798107	0.0805735828364805	0.0472963508143982	0.111202620619221	0.0862923302105683	0.0288933754625126	1.83431870802557	1.51041071777539	2.2091540334702
KY	KY_Knox County,	21121	-83.915231	36.901584	31.015018452027	0.0418140692798107	0.0805735828364805	0.0472963508143982	0.111202620619221	0.0867491150590407	0.0286791049516979	1.83983627785589	1.51739024579846	2.21252875637497
KY	KY_Larue County	21123	-85.723408	37.544796	21.0779359322057	0.0418140692798107	0.0805735828364805	0.0472963508143982	0.111202620619221	0.086673838435387	0.027148023022248	1.83892612399474	1.53261802222728	2.19024816791478
KY	KY_Laurel Count	21125	-84.087834	37.091397	52.9103216448731	0.0418140692798107	0.0805735828364805	0.0472963508143982	0.111202620619221	0.0912239208630215	0.0285508996595071	1.89456497171198	1.56594364002423	2.27368066651756
KY	KY_Lawrence Cou	21127	-82.681643	38.078995	14.0754056730222	0.0418140692798107	0.0805735828364805	0.0472963508143982	0.111202620619221	0.0897237386339621	0.0284896847522065	1.87607977189831	1.55063739068228	2.25156778436346
KY	KY_Lee County,	21129	-83.701692	37.591773	13.5317530381839	0.0418140692798107	0.0805735828364805	0.0472963508143982	0.111202620619221	0.0857310753570792	0.0285158047422525	1.82755665559113	1.5085046112189	2.1961266138926
KY	KY_Leslie Count	21131	-83.37635	37.115255	9.43078922165532	0.0418140692798107	0.0805735828364805	0.0472963508143982	0.111202620619221	0.0817850039914282	0.0288556319832931	1.78055363358766	1.46455828034181	2.1466276190935
KY	KY_Letcher Coun	21133	-82.807173	37.14583	24.5382412395214	0.0418140692798107	0.0805735828364805	0.0472963508143982	0.111202620619221	0.0881119959213034	0.0289401914583637	1.85637453272724	1.52890417378953	2.23522819369659
KY	KY_Lewis County	21135	-83.347091	38.562531	10.3393024732561	0.0418140692798107	0.0805735828364805	0.0472963508143982	0.111202620619221	0.0912377351003737	0.0277354062336075	1.8947358370972	1.5748180679721	2.26230661410707
KY	KY_Lincoln Coun	21137	-84.669872	37.473121	28.1450692596585	0.0418140692798107	0.0805735828364805	0.0472963508143982	0.111202620619221	0.0882362469089699	0.0279220329361631	1.85788795137845	1.54091412202019	2.22271159215188
KY	KY_Livingston C	21139	-88.350899	37.135813	10.3729199219163	0.0418140692798107	0.0805735828364805	0.0472963508143982	0.111202620619221	0.0843754188975482	0.0285221251760821	1.81130263277826	1.49442956439812	2.17750520702419
KY	KY_Logan County	21141	-86.865922	36.85949	18.7822107338518	0.0418140692798107	0.0805735828364805	0.0472963508143982	0.111202620619221	0.0835757782853363	0.0279409539427935	1.80176739976119	1.49218138555274	2.15857398121606
KY	KY_Lyon County,	21143	-88.079778	37.060704	12.359716180709	0.0418140692798107	0.0805735828364805	0.0472963508143982	0.111202620619221	0.0847915674306463	0.0285649180674074	1.81628028664372	1.49827771527207	2.18382526645706
KY	KY_McCracken Co	21145	-88.648273	37.048079	94.2111621753046	0.0418140692798107	0.0805735828364805	0.0472963508143982	0.111202620619221	0.0989263196743347	0.0284585401408664	1.9916830231048	1.6509041520042	2.38382134166106
KY	KY_McCreary Cou	21147	-84.446083	36.715761	15.4478404343259	0.0418140692798107	0.0805735828364805	0.0472963508143982	0.111202620619221	0.0808173688771519	0.0284046234319121	1.76917122329865	1.45932904796368	2.12738994309511
KY	KY_McLean Count	21149	-87.219315	37.513232	13.8757952304038	0.0418140692798107	0.0805735828364805	0.0472963508143982	0.111202620619221	0.0869092561595893	0.0281843886146526	1.84177366192471	1.52422545380624	2.20787397910756
KY	KY_Madison Coun	21151	-84.287451	37.70616	81.0183129977769	0.0418140692798107	0.0805735828364805	0.0472963508143982	0.111202620619221	0.0979229411037272	0.0280323366095722	1.97882035443734	1.6444934456764	2.36282926774328
KY	KY_Magoffin Cou	21153	-83.056234	37.729816	15.1728330778327	0.0418140692798107	0.0805735828364805	0.0472963508143982	0.111202620619221	0.0878887543645762	0.028681959884219	1.85365775510394	1.52927093431281	2.22847991705691
KY	KY_Marion Count	21155	-85.287195	37.569587	21.4515883201041	0.0418140692798107	0.0805735828364805	0.0472963508143982	0.111202620619221	0.0867624684564531	0.0272960596146587	1.83999776712929	1.53199431238232	2.19352003336501
KY	KY_Marshall Cou	21157	-88.339329	36.898302	35.2827207997004	0.0418140692798107	0.0805735828364805	0.0472963508143982	0.111202620619221	0.0907069058867666	0.0285908131316928	1.88817861828727	1.56000576254658	2.26690644044288
KY	KY_Martin Count	21159	-82.51692	37.830545	18.7255144965451	0.0418140692798107	0.0805735828364805	0.0472963508143982	0.111202620619221	0.0900516834619277	0.0286862714419689	1.88010882441016	1.55202980516745	2.25897804299523
KY	KY_Mason County	21161	-83.788535	38.616398	26.7243493539846	0.0418140692798107	0.0805735828364805	0.0472963508143982	0.111202620619221	0.0967754022705751	0.0273675595726273	1.9641876582325	1.63914619991017	2.33641849444414
KY	KY_Meade County	21163	-86.132811	37.934298	34.0232630924853	0.0418140692798107	0.0805735828364805	0.0472963508143982	0.111202620619221	0.0935272175513457	0.0268530467083348	1.92321767559634	1.60912046245816	2.28229927663524
KY	KY_Menifee Coun	21165	-83.598399	37.939449	12.1598479849675	0.0418140692798107	0.0805735828364805	0.0472963508143982	0.111202620619221	0.0874179575371542	0.0282933953974214	1.84793832318229	1.52840909475609	2.21647366349038
KY	KY_Mercer Count	21167	-84.849691	37.785009	33.4546377938551	0.0418140692798107	0.0805735828364805	0.0472963508143982	0.111202620619221	0.0912721728228152	0.027445029658668	1.89516184148372	1.57830452293261	2.25868451443938
KY	KY_Metcalfe Cou	21169	-85.641586	36.990816	13.3632277189771	0.0418140692798107	0.0805735828364805	0.0472963508143982	0.111202620619221	0.0805398317492552	0.0276364576025779	1.7659168876447	1.46429478471084	2.11329384673708
KY	KY_Monroe Count	21171	-85.729921	36.708328	12.3806491083583	0.0418140692798107	0.0805735828364805	0.0472963508143982	0.111202620619221	0.0785148006348309	0.0276209273998203	1.74231124488605	1.44403945096361	2.08599209227926
KY	KY_Montgomery C	21173	-83.917436	38.035773	54.6799645217701	0.0418140692798107	0.0805735828364805	0.0472963508143982	0.111202620619221	0.0973163219149694	0.0279868961874791	1.97107477216311	1.63827889691465	2.35330095892391
KY	KY_Morgan Count	21175	-83.266566	37.91274	13.3902175288718	0.0418140692798107	0.0805735828364805	0.0472963508143982	0.111202620619221	0.0880874643052934	0.0284774167222983	1.85607584139623	1.53350271435951	2.22839825420937
KY	KY_Muhlenberg C	21177	-87.14704	37.23809	24.6589185405384	0.0418140692798107	0.0805735828364805	0.0472963508143982	0.111202620619221	0.0882565998353904	0.0281882193829417	1.85813594714358	1.53832354983093	2.22671793985937
KY	KY_Nelson Count	21179	-85.460371	37.818018	42.0906580334833	0.0418140692798107	0.0805735828364805	0.0472963508143982	0.111202620619221	0.0928778827406115	0.0267742871028679	1.91510663901596	1.60290756493689	2.27193772084941
KY	KY_Nicholas Cou	21181	-84.023779	38.327655	14.256702950111	0.0418140692798107	0.0805735828364805	0.0472963508143982	0.111202620619221	0.0905678827024899	0.0275511507878384	1.8864641756656	1.56961696947825	2.25023626277623
KY	KY_Ohio County,	21183	-86.864293	37.465058	15.5243040350705	0.0418140692798107	0.0805735828364805	0.0472963508143982	0.111202620619221	0.0865379744179257	0.0279474628532825	1.83728429661425	1.52282113803824	2.1994313556373
KY	KY_Oldham Count	21185	-85.459538	38.372848	131.212959254766	0.0418140692798107	0.0805735828364805	0.0472963508143982	0.111202620619221	0.107262574556411	0.0260787084727031	2.10103531101346	1.77347576075972	2.47280666968093
KY	KY_Owen County,	21187	-84.831925	38.531935	11.8834958480043	0.0418140692798107	0.0805735828364805	0.0472963508143982	0.111202620619221	0.0911721909448179	0.0265891149478401	1.89392524028348	1.5864416511165	2.2451953619697
KY	KY_Owsley Count	21189	-83.684099	37.452097	8.60494591748613	0.0418140692798107	0.0805735828364805	0.0472963508143982	0.111202620619221	0.0826465829528638	0.0286103685252186	1.79073587878069	1.47581075011747	2.1550263730967
KY	KY_Pendleton Co	21191	-84.359742	38.715798	20.0207071937785	0.0418140692798107	0.0805735828364805	0.0472963508143982	0.111202620619221	0.0953504731780273	0.0266498869296775	1.9461332959915	1.63133668022719	2.30548348850388
KY	KY_Perry County	21193	-83.20106	37.257625	29.0252514116164	0.0418140692798107	0.0805735828364805	0.0472963508143982	0.111202620619221	0.0891394728489145	0.0288676435272347	1.86891804713476	1.54046723464991	2.24865826595896
KY	KY_Pike County,	21195	-82.420659	37.463505	28.3259164447041	0.0418140692798107	0.0805735828364805	0.0472963508143982	0.111202620619221	0.0909377114797433	0.028850914238537	1.89102756705216	1.55969390327818	2.27387691077573
KY	KY_Powell Count	21197	-83.88113	37.852293	26.4792913594178	0.0418140692798107	0.0805735828364805	0.0472963508143982	0.111202620619221	0.091063279259003	0.0281975824150664	1.89257889747236	1.56800199411974	2.26638375145769
KY	KY_Pulaski Coun	21199	-84.614645	37.092819	37.0534402446733	0.0418140692798107	0.0805735828364805	0.0472963508143982	0.111202620619221	0.0879502614046306	0.028211279660956	1.85440597088878	1.5348576809313	2.22275715919289
KY	KY_Robertson Co	21201	-84.048848	38.520826	8.130084470895	0.0418140692798107	0.0805735828364805	0.0472963508143982	0.111202620619221	0.089169764823571	0.0272630139313239	1.86928883879849	1.5577783200952	2.22654948172744
KY	KY_Rockcastle C	21203	-84.348396	37.381612	20.2652503579735	0.0418140692798107	0.0805735828364805	0.0472963508143982	0.111202620619221	0.0859923583673165	0.0282418851934111	1.83070222999368	1.5140636778446	2.19595166474993
KY	KY_Rowan County	21205	-83.442318	38.194616	32.9900160950722	0.0418140692798107	0.0805735828364805	0.0472963508143982	0.111202620619221	0.095233819465577	0.0281235968336349	1.944660899702	1.61388112301675	2.32504047366579
KY	KY_Russell Coun	21207	-85.05932	37.029336	24.4664967424171	0.0418140692798107	0.0805735828364805	0.0472963508143982	0.111202620619221	0.0844351828180865	0.0279292557262318	1.81201683751497	1.50116124914031	2.1701813112249
KY	KY_Scott County	21209	-84.570575	38.231691	77.1418856242582	0.0418140692798107	0.0805735828364805	0.0472963508143982	0.111202620619221	0.101005799737543	0.0271901183771115	2.01854411000804	1.68847157202325	2.39579349778773
KY	KY_Shelby Count	21211	-85.230241	38.213513	49.0788975296604	0.0418140692798107	0.0805735828364805	0.0472963508143982	0.111202620619221	0.0972621536979962	0.0264914543667886	1.97038425844675	1.65427642141709	2.33077374860101
KY	KY_Simpson Coun	21213	-86.572109	36.733285	30.3572416777241	0.0418140692798107	0.0805735828364805	0.0472963508143982	0.111202620619221	0.0850383837365051	0.0276780415178191	1.81923748306762	1.51000987671222	2.17501486035652
KY	KY_Spencer Coun	21215	-85.350915	38.059721	38.9523873560008	0.0418140692798107	0.0805735828364805	0.0472963508143982	0.111202620619221	0.0941768107544931	0.0264925084856605	1.93135825855412	1.6201653533751	2.28642275646016
KY	KY_Taylor Count	21217	-85.343425	37.350402	35.9108469801541	0.0418140692798107	0.0805735828364805	0.0472963508143982	0.111202620619221	0.088703884590134	0.0275146229255994	1.86359243165468	1.5501628088261	2.22355323104108
KY	KY_Todd County,	21219	-87.171454	36.81176	12.5908129280796	0.0418140692798107	0.0805735828364805	0.0472963508143982	0.111202620619221	0.0819116675664818	0.0281571705735138	1.78204775704581	1.4729403648298	2.13885782573012
KY	KY_Trigg County	21221	-87.836202	36.847047	11.7575211955453	0.0418140692798107	0.0805735828364805	0.0472963508143982	0.111202620619221	0.0832849120372302	0.0285407815622192	1.79830859229654	1.48304285146595	2.16279899119786
KY	KY_Trimble Coun	21223	-85.332526	38.620698	20.9336213435868	0.0418140692798107	0.0805735828364805	0.0472963508143982	0.111202620619221	0.0960944877908108	0.0261667549310713	1.955544302516	1.64490525130086	2.30923344153865
KY	KY_Union County	21225	-87.926958	37.653315	15.2777104634978	0.0418140692798107	0.0805735828364805	0.0472963508143982	0.111202620619221	0.0890022821395998	0.0283739540356147	1.86723945879687	1.54422915957722	2.23977875475699
KY	KY_Warren Count	21227	-86.434563	36.970396	93.6817991395078	0.0418140692798107	0.0805735828364805	0.0472963508143982	0.111202620619221	0.0948387305048969	0.0277031293757513	1.93968044772199	1.61415853217729	2.31327221780151
KY	KY_Washington C	21229	-85.190875	37.738655	15.4868415480354	0.0418140692798107	0.0805735828364805	0.0472963508143982	0.111202620619221	0.0860258154663606	0.0271522709125808	1.83110531892194	1.52578062898689	2.18136688619029
KY	KY_Wayne County	21231	-84.844614	36.837888	16.2128979840002	0.0418140692798107	0.0805735828364805	0.0472963508143982	0.111202620619221	0.0811747576356787	0.0281381944274587	1.77336868368525	1.46564508348985	2.12861945919949
KY	KY_Webster Coun	21233	-87.687044	37.499711	14.8851072090531	0.0418140692798107	0.0805735828364805	0.0472963508143982	0.111202620619221	0.0877721362010395	0.0283978188568244	1.85223976476426	1.53102783326807	2.22287472604318
KY	KY_Whitley Coun	21235	-84.140995	36.809692	31.4522507396503	0.0418140692798107	0.0805735828364805	0.0472963508143982	0.111202620619221	0.0860537614912025	0.0285728599342145	1.83144206308524	1.51126169112033	2.20138896468588
KY	KY_Wolfe County	21237	-83.510902	37.740622	12.398291154669	0.0418140692798107	0.0805735828364805	0.0472963508143982	0.111202620619221	0.0863748941938718	0.0285068002096443	1.83531506732901	1.5152875196327	2.20492907230061
KY	KY_Woodford Cou	21239	-84.727271	38.050068	53.7606644555899	0.0418140692798107	0.0805735828364805	0.0472963508143982	0.111202620619221	0.0966782302188187	0.0272628016792245	1.96295239535698	1.6392301192598	2.33348967821687
LA	LA_Acadia Paris	22001	-92.351799	30.278555	36.4262007885862	0.138390327663502	0.169226139117816	0.144093738175874	0.195316327053585	0.110732931304234	0.0285808504827186	2.14788377213639	1.78488632678795	2.56452525259828
LA	LA_Allen Parish	22003	-92.774458	30.669387	12.9219986389412	0.138390327663502	0.169226139117816	0.144093738175874	0.195316327053585	0.100797309896279	0.0286316148651726	2.01583858469059	1.66987510079138	2.41408109024165
LA	LA_Ascension Pa	22005	-90.934028	30.248525	161.374804448867	0.138390327663502	0.169226139117816	0.144093738175874	0.195316327053585	0.132925286786956	0.0261255238561908	2.46651175505881	2.09484687698163	2.88588870237513
LA	LA_Assumption P	22007	-91.06645	29.922957	23.1826330561212	0.138390327663502	0.169226139117816	0.144093738175874	0.195316327053585	0.117585021893664	0.0268713742332293	2.24271441950754	1.88826178864627	2.6455306215498
LA	LA_Avoyelles Pa	22009	-92.062566	31.053586	17.90338178196	0.138390327663502	0.169226139117816	0.144093738175874	0.195316327053585	0.106512644893414	0.0280645193757969	2.09101470059241	1.74153817680602	2.49157969269926
LA	LA_Beauregard P	22011	-93.287136	30.733885	12.415880894564	0.138390327663502	0.169226139117816	0.144093738175874	0.195316327053585	0.0970894326234605	0.0286153313831983	1.96818371880502	1.62884193369985	2.35916515616296
LA	LA_Bienville Pa	22013	-93.080261	32.388898	6.22072077102885	0.138390327663502	0.169226139117816	0.144093738175874	0.195316327053585	0.0933299973091034	0.0274744905288428	1.92075135935039	1.60021197333016	2.28835292518056
LA	LA_Bossier Pari	22015	-93.656675	32.555697	56.5737377100981	0.138390327663502	0.169226139117816	0.144093738175874	0.195316327053585	0.104203490128222	0.0263930781662377	2.06038836886587	1.73415753076305	2.43149627376926
LA	LA_Caddo Parish	22017	-93.800831	32.472074	98.977828651529	0.00517726164595462	0.111709606872262	0.0788512773755511	0.146178957920234	0.102855864463051	0.0328274660095296	2.04267369248819	1.646022175334	2.50847329488857
LA	LA_Calcasieu Pa	22019	-93.261485	30.227531	71.7704550511423	0.138390327663502	0.169226139117816	0.144093738175874	0.195316327053585	0.109757360280614	0.028962019262126	2.13463437186426	1.76891276108942	2.55528411137425
LA	LA_Caldwell Par	22021	-92.103757	32.078215	7.08130705200224	0.138390327663502	0.169226139117816	0.144093738175874	0.195316327053585	0.0994753075256818	0.0282042729183422	1.9987477044318	1.65985809440388	2.38816651411824
LA	LA_Cameron Pari	22023	-93.212142	29.956693	1.39369714002456	0.138390327663502	0.169226139117816	0.144093738175874	0.195316327053585	0.0902359113781517	0.0291679368659649	1.88237511634943	1.54887831514173	2.26841201286922
LA	LA_Catahoula Pa	22025	-91.824471	31.696936	4.95693200639699	0.138390327663502	0.169226139117816	0.144093738175874	0.195316327053585	0.100463575253255	0.0280787960100851	2.0115135554214	1.67233517121036	2.40092137631311
LA	LA_Claiborne Pa	22027	-93.03306	32.833682	7.88281270859648	0.138390327663502	0.169226139117816	0.144093738175874	0.195316327053585	0.0935507162591393	0.0275005179282469	1.92351169787586	1.60232708335056	2.2918795774019
LA	LA_Concordia Pa	22029	-91.545991	31.592783	9.93126592152833	0.138390327663502	0.169226139117816	0.144093738175874	0.195316327053585	0.105679201580587	0.0278678994415632	2.07992097126576	1.73416781647892	2.47592561450225
LA	LA_De Soto Pari	22031	-93.776734	32.10498	11.8534635779895	0.138390327663502	0.169226139117816	0.144093738175874	0.195316327053585	0.0937708572258243	0.0268454409886348	1.92626783547529	1.61186214114378	2.28566596858416
LA	LA_East Baton R	22033	-91.100943	30.462492	361.052308423196	0.0542981550641208	0.14721473832663	0.115538067111721	0.177147022697189	0.156019644173683	0.0266078234052842	2.83467538878426	2.4138266896813	3.30811541652666
LA	LA_East Carroll	22035	-91.19516	32.770972	5.98667761307065	0.138390327663502	0.169226139117816	0.144093738175874	0.195316327053585	0.102444218477511	0.0281262129069574	2.03728582019044	1.6941647591228	2.43110541158507
LA	LA_East Felicia	22037	-91.089224	30.826843	16.2118393165909	0.138390327663502	0.169226139117816	0.144093738175874	0.195316327053585	0.112757876922016	0.0265569626200418	2.17558462105836	1.83321601123253	2.56454171984881
LA	LA_Evangeline P	22039	-92.362231	30.685722	18.9716205301522	0.138390327663502	0.169226139117816	0.144093738175874	0.195316327053585	0.10561787436625	0.0283852526719966	2.07910643865182	1.72749126731719	2.48284675583179
LA	LA_Franklin Par	22041	-91.696268	32.143813	12.1606172735209	0.138390327663502	0.169226139117816	0.144093738175874	0.195316327053585	0.104477697236705	0.0281685301961578	2.06400715915708	1.71687796710754	2.46229576939703
LA	LA_Grant Parish	22043	-92.542816	31.534149	13.0069740002981	0.138390327663502	0.169226139117816	0.144093738175874	0.195316327053585	0.100952522277986	0.0282336416478598	2.01785247674194	1.67609214853319	2.4104722216962
LA	LA_Iberia Paris	22045	-91.810231	29.994199	26.1523406404084	0.138390327663502	0.169226139117816	0.144093738175874	0.195316327053585	0.112877382839013	0.0280947876361198	2.17722788697207	1.81617285678937	2.59044111745932
LA	LA_Iberville Pa	22047	-91.234302	30.272099	19.2264399552521	0.138390327663502	0.169226139117816	0.144093738175874	0.195316327053585	0.113981326148055	0.0265274592277762	2.19245232521765	1.84837408677204	2.58317999399431
LA	LA_Jackson Pari	22049	-92.646015	32.280659	10.4738067283301	0.138390327663502	0.169226139117816	0.144093738175874	0.195316327053585	0.0979597942940335	0.027968551706952	1.97929166148934	1.64560984819449	2.36243514755634
LA	LA_Jefferson Pa	22051	-90.153175	29.945261	259.933313129559	0.0791362042923575	0.163585316298239	0.124380169522159	0.203929761373661	0.151344436294172	0.0322296053065213	2.75702144151011	2.26431372953642	3.32597116326644
LA	LA_Jefferson Da	22053	-92.738028	30.240194	18.3888185490199	0.138390327663502	0.169226139117816	0.144093738175874	0.195316327053585	0.103882309449808	0.0288811701198337	2.05615581431076	1.70193096604915	2.46406653371572
LA	LA_Lafayette Pa	22055	-92.043759	30.205215	349.065691333333	0.138390327663502	0.169226139117816	0.144093738175874	0.195316327053585	0.133955432376599	0.0282596434291258	2.48212220794086	2.08014132230568	2.94008466416905
LA	LA_Lafourche Pa	22057	-90.615099	29.679993	25.5986881790255	0.138390327663502	0.169226139117816	0.144093738175874	0.195316327053585	0.122394748051048	0.0266123405209648	2.31115424726207	1.95159258058628	2.71880150695071
LA	LA_La Salle Par	22059	-92.172553	31.730558	8.68003555134129	0.138390327663502	0.169226139117816	0.144093738175874	0.195316327053585	0.100758082811825	0.0281913865529237	2.01532985362336	1.67438002382603	2.40695746026476
LA	LA_Lincoln Pari	22061	-92.64793	32.549258	38.2112511694102	0.138390327663502	0.169226139117816	0.144093738175874	0.195316327053585	0.105055289943942	0.0279132388379472	2.07164568234031	1.72644810282206	2.4671655354799
LA	LA_Livingston P	22063	-90.840765	30.483388	77.3362789890296	0.138390327663502	0.169226139117816	0.144093738175874	0.195316327053585	0.126197042821573	0.0259663766334454	2.36636949978482	2.00849937822383	2.77050807281487
LA	LA_Madison Pari	22065	-91.196834	32.397648	6.4990265040782	0.138390327663502	0.169226139117816	0.144093738175874	0.195316327053585	0.104026746093564	0.0280375634873996	2.05805839449181	1.71321213805764	2.45352173823774
LA	LA_Morehouse Pa	22067	-91.886161	32.786393	11.926456156457	0.138390327663502	0.169226139117816	0.144093738175874	0.195316327053585	0.101313475472032	0.028241346131014	2.02254181571639	1.6800715296483	2.41595427204877
LA	LA_Natchitoches	22069	-93.097361	31.759482	11.3383886288133	0.138390327663502	0.169226139117816	0.144093738175874	0.195316327053585	0.0968717852310511	0.0278918833616863	1.96541347776579	1.63441743177618	2.34543872684568
LA	LA_Orleans Pari	22071	-90.05284	29.972699	430.104019182658	0.0805876634981398	0.155185662219572	0.121970828722184	0.193021521253536	0.156464429527309	0.0277835834851181	2.84214743894513	2.40297327032099	3.33872804285041
LA	LA_Ouachita Par	22073	-92.129634	32.514346	93.5288412357701	0.138390327663502	0.169226139117816	0.144093738175874	0.195316327053585	0.1148422655268	0.0282012228890138	2.20438156420866	1.83852970512582	2.6230859232813
LA	LA_Plaquemines	22075	-89.90076	29.72176	3.68769078369595	0.138390327663502	0.169226139117816	0.144093738175874	0.195316327053585	0.116965654059347	0.0259107282933837	2.23401420961597	1.89247566371703	2.62044085854567
LA	LA_Pointe Coupe	22077	-91.50006	30.67107	14.2025151229979	0.138390327663502	0.169226139117816	0.144093738175874	0.195316327053585	0.109537144277928	0.0270905993774611	2.13165220838733	1.78836781893361	2.52296475922334
LA	LA_Rapides Pari	22079	-92.457473	31.28458	36.7517371947306	0.138390327663502	0.169226139117816	0.144093738175874	0.195316327053585	0.108193478053414	0.0282863668803844	2.11352497399393	1.75851499764875	2.52069118539387
LA	LA_Red River Pa	22081	-93.307602	32.054629	8.10612296516689	0.138390327663502	0.169226139117816	0.144093738175874	0.195316327053585	0.0939897859492943	0.0274075006618249	1.9290117964682	1.60811867763889	2.29683251245698
LA	LA_Richland Par	22083	-91.714756	32.441085	13.76165435444	0.138390327663502	0.169226139117816	0.144093738175874	0.195316327053585	0.104201427991466	0.028227884819031	2.06036117260856	1.71303312342534	2.45902241449074
LA	LA_Sabine Paris	22085	-93.566643	31.581882	9.11600275455054	0.138390327663502	0.169226139117816	0.144093738175874	0.195316327053585	0.093328632130777	0.0277717311604199	1.92073429571438	1.59697215452937	2.29258225263069
LA	LA_St. Bernard	22087	-89.934425	29.928239	10.1686867666496	0.138390327663502	0.169226139117816	0.144093738175874	0.195316327053585	0.121140761568876	0.0252629976006149	2.29316017645146	1.95279938387693	2.67670139630655
LA	LA_St. Charles	22089	-90.376773	29.939397	49.9829578728094	0.138390327663502	0.169226139117816	0.144093738175874	0.195316327053585	0.12853092927506	0.025567908918812	2.40075189026565	2.04407799684461	2.8025758991819
LA	LA_St. Helena P	22091	-90.693879	30.788338	9.55330830094819	0.138390327663502	0.169226139117816	0.144093738175874	0.195316327053585	0.113023612770666	0.0262411196133874	2.17923990534797	1.84023995620783	2.56376173336853
LA	LA_St. James Pa	22093	-90.737207	30.020769	31.5938295405238	0.138390327663502	0.169226139117816	0.144093738175874	0.195316327053585	0.121948282506455	0.0261845140902585	2.30473547261334	1.95135675613139	2.7046077891417
LA	LA_St. John the	22095	-90.513417	30.071497	47.5462717709638	0.138390327663502	0.169226139117816	0.144093738175874	0.195316327053585	0.126570494530014	0.0257327197598374	2.37184593868092	2.01636347131631	2.77281507548578
LA	LA_St. Landry P	22097	-92.111314	30.514029	33.7723995970823	0.138390327663502	0.169226139117816	0.144093738175874	0.195316327053585	0.111253912459496	0.0281769910517878	2.15498489803815	1.79583842729954	2.56634910023379
LA	LA_St. Martin P	22099	-91.835169	30.229052	25.2658379952522	0.138390327663502	0.169226139117816	0.144093738175874	0.195316327053585	0.111845535509909	0.0279041252890138	2.16307054180617	1.80612253570325	2.57131780854263
LA	LA_St. Mary Par	22101	-91.344782	29.740593	17.0281924860006	0.138390327663502	0.169226139117816	0.144093738175874	0.195316327053585	0.114238161028151	0.0276877815645395	2.19600589979572	1.83743415668509	2.60543477688269
LA	LA_St. Tammany	22103	-89.948329	30.383308	89.4454063721407	0.0208070745437711	0.132411207245185	0.0974955029855507	0.16442639679284	0.139741067772726	0.0267231078085759	2.57118376775375	2.17916210054483	3.01405067322518
LA	LA_Tangipahoa P	22105	-90.455513	30.571611	63.2057200881565	0.138390327663502	0.169226139117816	0.144093738175874	0.195316327053585	0.127353691665464	0.0258199260408321	2.38336216814915	2.02540781326095	2.78721151843242
LA	LA_Tensas Paris	22107	-91.297084	31.964792	2.60953689548516	0.138390327663502	0.169226139117816	0.144093738175874	0.195316327053585	0.100855534897688	0.0279247503420407	2.01659387825663	1.67847839155695	2.40444755953006
LA	LA_Terrebonne P	22109	-90.722239	29.592812	20.503634195684	0.138390327663502	0.169226139117816	0.144093738175874	0.195316327053585	0.120337254887234	0.0270004449992258	2.28168621371714	1.92083651286868	2.6917480841585
LA	LA_Union Parish	22111	-92.404307	32.794504	9.42822776929152	0.138390327663502	0.169226139117816	0.144093738175874	0.195316327053585	0.0972651701581553	0.0280552141550177	1.97042270614788	1.63695822738222	2.3535514292295
LA	LA_Vermilion Pa	22113	-92.165923	29.993689	14.9356539779111	0.138390327663502	0.169226139117816	0.144093738175874	0.195316327053585	0.10717812812765	0.0286033665340117	2.09990510700768	1.74300669127455	2.50997663843758
LA	LA_Vernon Paris	22115	-93.245823	31.094949	13.6495896100226	0.138390327663502	0.169226139117816	0.144093738175874	0.195316327053585	0.0974898993942965	0.0283690129576069	1.97328871260024	1.63597415054313	2.36141928104606
LA	LA_Washington P	22117	-89.996174	30.835918	26.3836187316807	0.138390327663502	0.169226139117816	0.144093738175874	0.195316327053585	0.123266855472927	0.0259924293347067	2.32373147261485	1.97054068614653	2.72290615230345
LA	LA_Webster Pari	22119	-93.340925	32.7001	24.0650691042422	0.138390327663502	0.169226139117816	0.144093738175874	0.195316327053585	0.0988993588222584	0.0270495936253641	1.99133656846401	1.6663324897794	2.36273669898185
LA	LA_West Baton R	22121	-91.264463	30.443957	50.1776967717687	0.138390327663502	0.169226139117816	0.144093738175874	0.195316327053585	0.119609077622827	0.0264146548369746	2.27132559307794	1.9190573534829	2.67059690048451
LA	LA_West Carroll	22123	-91.431802	32.816551	11.6039498437365	0.138390327663502	0.169226139117816	0.144093738175874	0.195316327053585	0.103889263837512	0.028216643116442	2.0562473896555	1.70959146679033	2.45414815020282
LA	LA_West Felicia	22125	-91.404737	30.893607	14.1082831091754	0.138390327663502	0.169226139117816	0.144093738175874	0.195316327053585	0.109717409972587	0.0271023458295319	2.13409312934763	1.79036259751331	2.52591877126443
LA	LA_Winn Parish,	22127	-92.676588	31.929892	5.60968933060291	0.138390327663502	0.169226139117816	0.144093738175874	0.195316327053585	0.0955303238186091	0.0280609654907781	1.94840503292335	1.61781022850909	2.32842354746107
ME	ME_Androscoggin	23001	-70.201312	44.119069	84.0743145675961	NA	NA	NA	NA	0.157373711420193	0.0306751346430286	2.85746847476336	2.37372639171511	3.41134840039613
ME	ME_Aroostook Co	23003	-68.086628	46.705048	3.79109371133697	NA	NA	NA	NA	0.118595041304081	0.0358974836993896	2.2569572162197	1.79133970485351	2.80913271804867
ME	ME_Cumberland C	23005	-70.305589	43.748088	93.5910238813086	NA	NA	NA	NA	0.16174353725397	0.0296481765161159	2.93196062581688	2.45398932404338	3.47617710036981
ME	ME_Franklin Cou	23007	-70.225634	44.70749	6.68395410541262	NA	NA	NA	NA	0.136790166081435	0.0318621110246506	2.52546337829364	2.06996118272424	3.05267609644357
ME	ME_Hancock Coun	23009	-68.467743	44.471475	9.02975693135717	NA	NA	NA	NA	0.133794372114207	0.0336690972551597	2.47967665811565	2.00713659842431	3.03164527420656
ME	ME_Kennebec Cou	23011	-69.749178	44.396102	49.6415539100913	NA	NA	NA	NA	0.149822648781301	0.0318572368733671	2.73209201646042	2.24807046064478	3.29031181203342
ME	ME_Knox County,	23013	-69.162849	44.129786	13.4457991591839	NA	NA	NA	NA	0.140908125020619	0.0322912084186775	2.58943662881585	2.11922480877877	3.13411919763453
ME	ME_Lincoln Coun	23015	-69.555057	44.032332	19.104036462304	NA	NA	NA	NA	0.145293652444643	0.0315161837806998	2.65889870980635	2.18963486046116	3.19992830714309
ME	ME_Oxford Count	23017	-70.61336	44.28237	10.2895305362915	NA	NA	NA	NA	0.142558060429325	0.0305242607475844	2.61540779614553	2.16564836128059	3.13200335380614
ME	ME_Penobscot Co	23019	-68.79423	44.953036	16.5179108085205	NA	NA	NA	NA	0.135893322259622	0.0338093287180291	2.51169005857658	2.03257988788725	3.07134808129817
ME	ME_Piscataquis	23021	-69.263375	45.242097	1.48039043307573	NA	NA	NA	NA	0.125491085758075	0.0336828918398622	2.35604321320081	1.90180205107621	2.88798418598972
ME	ME_Sagadahoc Co	23023	-69.869704	43.956202	37.3870990197383	NA	NA	NA	NA	0.151426480565738	0.030854803583719	2.75837028738411	2.28502922110784	3.30160291804561
ME	ME_Somerset Cou	23025	-69.685757	44.821921	4.75909475245007	NA	NA	NA	NA	0.133448588779054	0.032649581135307	2.47443240003396	2.01586060477687	3.00762546183302
ME	ME_Waldo County	23027	-69.086553	44.491137	17.9806006481504	NA	NA	NA	NA	0.140082815609431	0.0328950977728962	2.57651867425994	2.10003342927606	3.1301163228381
ME	ME_Washington C	23029	-67.464919	44.863591	3.72195690305202	NA	NA	NA	NA	0.123808526517402	0.0350758360372223	2.33156931530792	1.86394425969729	2.88305866560038
ME	ME_York County,	23031	-70.640561	43.424108	63.0549454234478	NA	NA	NA	NA	0.162283444386294	0.0281657482930387	2.94126396424741	2.48458787000873	3.45780742342972
MD	MD_Allegany Cou	24001	-78.822261	39.629197	63.2655786281277	0.0917645187033153	0.146892351314127	0.114546962893705	0.175956476493454	0.112598461792273	0.0267816708165401	2.17339405214245	1.8285881237055	2.56555836372762
MD	MD_Anne Arundel	24003	-76.598917	39.067301	380.404032131192	0.0411470723279771	0.139546766737268	0.111922990382236	0.168239110188874	0.145802753632981	0.0227574618136214	2.66705205195113	2.3205312595022	3.0510435961522
MD	MD_Baltimore Co	24005	-76.620366	39.369252	468.345516423474	0.0448390804871337	0.132389153567518	0.102126043849793	0.161520208724024	0.145873846286082	0.023267499967188	2.66819210452084	2.31420109312394	3.06135950374392
MD	MD_Calvert Coun	24009	-76.542042	38.548518	103.515042029307	0.0917645187033153	0.146892351314127	0.114546962893705	0.175956476493454	0.130656828758879	0.0251735339457126	2.43239761455696	2.07731983969345	2.83150006531116
MD	MD_Caroline Cou	24011	-75.831491	38.874331	39.5562894401751	0.0917645187033153	0.146892351314127	0.114546962893705	0.175956476493454	0.129493980606453	0.0253106312749971	2.41504889983351	2.06012275597498	2.8143386464256
MD	MD_Carroll Coun	24013	-76.9931	39.527218	143.751967924924	0.0917645187033153	0.146892351314127	0.114546962893705	0.175956476493454	0.131168819328898	0.0245558081868897	2.44006585178907	2.09235368495558	2.82972744485871
MD	MD_Cecil County	24015	-75.936585	39.613824	95.0310094582403	0.0917645187033153	0.146892351314127	0.114546962893705	0.175956476493454	0.133272478902454	0.024449274582827	2.47176468025299	2.12200585126425	2.86334914682977
MD	MD_Charles Coun	24017	-76.953006	38.578559	97.9896996711608	0.0917645187033153	0.146892351314127	0.114546962893705	0.175956476493454	0.128242655885947	0.0246729562296661	2.39648478349009	2.05204258389818	2.78293829399989
MD	MD_Dorchester C	24019	-76.009758	38.570623	12.5414273331469	0.0917645187033153	0.146892351314127	0.114546962893705	0.175956476493454	0.120831123400614	0.0257329803578761	2.28873341900252	1.94294947329655	2.67928020383891
MD	MD_Frederick Co	24021	-77.400231	39.432254	150.152208313619	0.0917645187033153	0.146892351314127	0.114546962893705	0.175956476493454	0.130858434168293	0.0251412727856281	2.43541494450206	2.08042526572812	2.83434080317761
MD	MD_Garrett Coun	24023	-79.303138	39.512187	17.07468579239	0.0917645187033153	0.146892351314127	0.114546962893705	0.175956476493454	0.101647225344537	0.02676731701565	2.02688514586773	1.70055074864418	2.39902840659412
MD	MD_Harford Coun	24025	-76.310879	39.521376	187.238959490828	0.0917645187033153	0.146892351314127	0.114546962893705	0.175956476493454	0.135936094590478	0.0243482734409219	2.51234564832735	2.15954555702933	2.90692698518271
MD	MD_Howard Count	24027	-76.856729	39.219271	495.935953101507	0.0917645187033153	0.146892351314127	0.114546962893705	0.175956476493454	0.145785299532205	0.0238008095041532	2.66677221125748	2.30525551935383	3.06927219319289
MD	MD_Kent County,	24029	-76.058525	39.24506	18.0992243966264	0.0917645187033153	0.146892351314127	0.114546962893705	0.175956476493454	0.120249307701332	0.0247017431887128	2.28043298827932	1.94862291092005	2.65342243128772
MD	MD_Montgomery C	24031	-77.122862	39.086185	801.376098879047	0.117483162016403	0.195392713915648	0.166505062600402	0.222699612243082	0.146437856262887	0.0206757979218492	2.67724962077637	2.36000278610072	3.02547739133591
MD	MD_Prince Georg	24033	-76.889947	38.908576	703.001204121579	0.0961422219829841	0.174163272600046	0.144146414021035	0.202494146311065	0.15197065321871	0.02293516204326	2.76732925273994	2.40823438036604	3.16509698326068
MD	MD_Queen Anne's	24035	-76.148099	39.022436	38.1550324764381	0.0917645187033153	0.146892351314127	0.114546962893705	0.175956476493454	0.124680673650786	0.024821825812146	2.34423110389491	2.00369467217342	2.72686901547973
MD	MD_St. Mary's C	24037	-76.578864	38.307326	57.323912470567	0.0917645187033153	0.146892351314127	0.114546962893705	0.175956476493454	0.125070990988985	0.0257308649510439	2.3499145403521	1.99700633838306	2.74811360258155
MD	MD_Somerset Cou	24039	-75.743445	38.132883	16.1922458328527	0.0917645187033153	0.146892351314127	0.114546962893705	0.175956476493454	0.125004088928935	0.0267874529772435	2.34893963527676	1.98257873627115	2.76437805839107
MD	MD_Talbot Count	24041	-76.098126	38.769665	30.1077030323054	0.0917645187033153	0.146892351314127	0.114546962893705	0.175956476493454	0.124574285225398	0.025285591314723	2.34268378103576	1.99634411038392	2.73269984626236
MD	MD_Washington C	24043	-77.731386	39.617574	124.730633691191	0.0917645187033153	0.146892351314127	0.114546962893705	0.175956476493454	0.126131986807656	0.0259267046123268	2.36541647259383	2.00817108171808	2.76878071153613
MD	MD_Wicomico Cou	24045	-75.595082	38.371571	100.056600279238	0.0917645187033153	0.146892351314127	0.114546962893705	0.175956476493454	0.140588210003161	0.0262431514956556	2.58442346871343	2.19748622586308	3.02050686888541
MD	MD_Worcester Co	24047	-75.238169	38.301936	29.0507235581793	0.0917645187033153	0.146892351314127	0.114546962893705	0.175956476493454	0.135093586757578	0.0265695991926143	2.49945589647879	2.11797290490724	2.93057794180173
MD	MD_Baltimore Ci	24510	-76.619614	39.314892	2488.57083934076	0.0403061463463451	0.138087474616674	0.103832197387348	0.171249338376072	0.173169195282852	0.0233365596578708	3.13357413077746	2.7322550649796	3.57710660145996
MA	MA_Barnstable C	25001	-70.333968	41.690216	62.9908685798855	0.025003329539843	0.16488283058167	0.136620683530882	0.192995645326894	0.164752636484789	0.0247565702609517	2.98409234762024	2.57516367184746	3.43955859563878
MA	MA_Berkshire Co	25003	-73.216577	42.460781	50.9765125642473	0.0357243822158007	0.130279547816089	0.100028325917142	0.157486627985468	0.157548136530868	0.0254444453380748	2.86041450906186	2.45411478016555	3.31499434337235
MA	MA_Bristol Coun	25005	-71.108301	41.793219	315.700813764091	0.0740748920622739	0.169534189682701	0.133310885568979	0.200148115023958	0.187326595959788	0.0244703800161072	3.39745981934662	2.95115765150826	3.89176023482007
MA	MA_Dukes County	25007	-70.602745	41.421286	13.6291603450348	0.0357243822158007	0.130279547816089	0.100028325917142	0.157486627985468	0.153195738999399	0.0261312015956082	2.78757813139624	2.37910549491044	3.24641044297688
MA	MA_Essex County	25009	-70.987816	42.62479	367.625418783306	0.131479807882877	0.209546223347206	0.18225500791306	0.234570364777365	0.17846123616801	0.0214851001581624	3.2303678185508	2.85076191393948	3.64621235892108
MA	MA_Franklin Cou	25011	-72.558703	42.578289	37.384458984723	0.0357243822158007	0.130279547816089	0.100028325917142	0.157486627985468	0.164386831002567	0.0254176043944177	2.97771826977017	2.55916541217011	3.44528247065708
MA	MA_Hampden Coun	25013	-72.575325	42.125927	283.941379292926	0.119711176841632	0.209369053080627	0.174018867892427	0.237882062880972	0.170581013300514	0.0249352211956395	3.08702740278291	2.66453628795647	3.55741136943159
MA	MA_Hampshire Co	25015	-72.573322	42.312537	113.840843405456	0.0357243822158007	0.130279547816089	0.100028325917142	0.157486627985468	0.177397550257239	0.0246857963418508	3.21073688851743	2.77956535698764	3.68962646480632
MA	MA_Middlesex Co	25017	-71.255223	42.448546	734.141086090774	0.15245462165938	0.210574411431495	0.180426403698352	0.236679784134867	0.196771422170003	0.0235408504416153	3.58240803513188	3.13468423537601	4.07552423062133
MA	MA_Nantucket Co	25019	-70.09112	41.267912	14.5119206479593	0.0357243822158007	0.130279547816089	0.100028325917142	0.157486627985468	0.147978831456925	0.0274663358394691	2.7021140036725	2.28418490721873	3.17493494878922
MA	MA_Norfolk Coun	25021	-71.14756	42.202695	614.652237773849	0.140156953365449	0.219241725281633	0.184532619871787	0.253202963967211	0.201570779547065	0.0255760002084934	3.67917904343823	3.18498338567575	4.22753420512313
MA	MA_Plymouth Cou	25023	-70.853689	42.023962	184.033608674506	0.100592166787706	0.196331636856361	0.171164891466355	0.223977263627748	0.173819734891725	0.0217677778499216	3.14535518604871	2.76866966377969	3.55882740319809
MA	MA_Suffolk Coun	25025	-71.078632	42.334806	2585.07538524025	0.152611971946912	0.23020345266871	0.20007999536921	0.259062179306436	0.220166862640939	0.0239146453048827	4.07233405846476	3.5720526048795	4.62191751945095
MA	MA_Worcester Co	25027	-71.805321	42.303704	203.09206650937	0.104636847314494	0.18496031876547	0.156307600217893	0.209994714560677	0.168517750081192	0.0219115104934427	3.05029079021406	2.67995817980624	3.45741972298685
MI	MI_Alcona Count	26001	-83.467594	44.665115	2.24365004721033	0.121388971530244	0.142901656364269	0.118334748651557	0.170227309766958	0.128148397416573	0.0297780484454088	2.39509078657192	1.98454796111689	2.8668119396069
MI	MI_Alger County	26003	-86.70041	46.388671	0.697136787006081	0.121388971530244	0.142901656364269	0.118334748651557	0.170227309766958	0.105177724646523	0.0322912296508199	2.07326761806072	1.67797943139451	2.53592566805186
MI	MI_Allegan Coun	26005	-85.874288	42.603137	24.8655833452168	0.121388971530244	0.142901656364269	0.118334748651557	0.170227309766958	0.131870378097672	0.0279033239669062	2.45060292999733	2.05727194404053	2.89820375261964
MI	MI_Alpena Count	26007	-83.504463	45.050953	6.47014767214828	0.121388971530244	0.142901656364269	0.118334748651557	0.170227309766958	0.129545351467822	0.0306108763479719	2.41581333053277	1.99178783198683	2.90473624540713
MI	MI_Antrim Count	26009	-85.198692	44.978647	14.9606940483183	0.121388971530244	0.142901656364269	0.118334748651557	0.170227309766958	0.128819536489766	0.0307483897974524	2.4050296881268	1.9807162437192	2.89469420578952
MI	MI_Arenac Count	26011	-83.88273	44.044496	8.44121077198373	0.121388971530244	0.142901656364269	0.118334748651557	0.170227309766958	0.137937679482684	0.0279813966129201	2.54316924609933	2.13733090998263	3.00448519821803
MI	MI_Baraga Count	26013	-88.45426	46.765021	2.96459733892323	0.121388971530244	0.142901656364269	0.118334748651557	0.170227309766958	0.103314179242057	0.0318426246247197	2.04868518686422	1.66209915253675	2.50042133835368
MI	MI_Barry County	26015	-85.341744	42.614153	41.1914279367987	0.121388971530244	0.142901656364269	0.118334748651557	0.170227309766958	0.139807655357263	0.0277665642357657	2.5722225908209	2.1657482467848	3.03359995292921
MI	MI_Bay County,	26017	-83.928385	43.630574	63.103651702317	0.121388971530244	0.142901656364269	0.118334748651557	0.170227309766958	0.153628856313446	0.0265101801165728	2.79476339516718	2.37990204057065	3.26151322420984
MI	MI_Benzie Count	26019	-86.016123	44.650382	7.9787441771288	0.121388971530244	0.142901656364269	0.118334748651557	0.170227309766958	0.121668999752748	0.0303407508462518	2.30072713588646	1.89585567575952	2.76797376889679
MI	MI_Berrien Coun	26021	-86.407539	41.987514	37.451493869198	0.121388971530244	0.142901656364269	0.118334748651557	0.170227309766958	0.12959534850981	0.0270652366163228	2.41655749344969	2.03840914828197	2.8454473756218
MI	MI_Branch Count	26023	-85.031761	41.929764	32.3413831507921	0.121388971530244	0.142901656364269	0.118334748651557	0.170227309766958	0.136984641795352	0.027293808221756	2.52845753948705	2.13373313300982	2.97583170552095
MI	MI_Calhoun Coun	26025	-85.101835	42.289509	72.0943112571388	0.121388971530244	0.142901656364269	0.118334748651557	0.170227309766958	0.144898440126867	0.0274413236507225	2.6525822307923	2.24091563872617	3.11860097388663
MI	MI_Cass County,	26027	-86.040589	41.891974	39.3208745078296	0.121388971530244	0.142901656364269	0.118334748651557	0.170227309766958	0.131851471519388	0.0273379765602065	2.45031851267267	2.06447994970072	2.88824747114569
MI	MI_Charlevoix C	26029	-85.115158	45.247029	7.25722847301337	0.121388971530244	0.142901656364269	0.118334748651557	0.170227309766958	0.124350390675692	0.0311514742652619	2.33942996409942	1.91911348303825	2.82599560926417
MI	MI_Cheboygan Co	26031	-84.518691	45.512741	11.02400542105	0.121388971530244	0.142901656364269	0.118334748651557	0.170227309766958	0.127405562329353	0.0314774577429934	2.38412637094283	1.95343671047918	2.88303584844911
MI	MI_Chippewa Cou	26033	-84.395364	46.367641	5.34489214163931	0.121388971530244	0.142901656364269	0.118334748651557	0.170227309766958	0.119980982506113	0.0325844060991503	2.27661264657408	1.8476788987405	2.7771455570095
MI	MI_Clare County	26035	-84.826409	43.945731	20.773321318098	0.121388971530244	0.142901656364269	0.118334748651557	0.170227309766958	0.137977353594972	0.0286194814222693	2.54378307564194	2.12922685037787	3.01638202492025
MI	MI_Clinton Coun	26037	-84.55503	42.891278	53.4837780841928	0.121388971530244	0.142901656364269	0.118334748651557	0.170227309766958	0.150342980312893	0.0267593063867938	2.74059683380905	2.32831332898335	3.20530335163958
MI	MI_Crawford Cou	26039	-84.666533	44.655061	9.61399909516253	0.121388971530244	0.142901656364269	0.118334748651557	0.170227309766958	0.130952813036899	0.0299654980269229	2.43682843785604	2.01830412586126	2.91778329287406
MI	MI_Delta County	26041	-87.066378	45.802381	6.93674886952998	0.121388971530244	0.142901656364269	0.118334748651557	0.170227309766958	0.112329836310795	0.031501706252019	2.16970658816455	1.76929749938491	2.63558681160312
MI	MI_Dickinson Co	26043	-88.01381	45.833651	12.5383752825471	0.121388971530244	0.142901656364269	0.118334748651557	0.170227309766958	0.110754716230827	0.0309987799532892	2.14818034979816	1.75675002026673	2.60271903396165
MI	MI_Eaton County	26045	-84.740485	42.64387	73.5225132635571	0.121388971530244	0.142901656364269	0.118334748651557	0.170227309766958	0.15023590331238	0.0270581776889773	2.73884504155719	2.32244370051109	3.20883203654218
MI	MI_Emmet County	26047	-84.908934	45.433951	14.6221869534635	0.121388971530244	0.142901656364269	0.118334748651557	0.170227309766958	0.12790686500541	0.0314045978312765	2.39152153973702	1.96071704531998	2.890324613495
MI	MI_Genesee Coun	26049	-83.694732	43.006414	241.287957476581	0.116097589517451	0.211074637064483	0.173969648190639	0.246146878223899	0.17747568070895	0.0323304369612845	3.21217581281395	2.6565254458224	3.84968638747751
MI	MI_Gladwin Coun	26051	-84.437377	43.967071	19.0254940629135	0.121388971530244	0.142901656364269	0.118334748651557	0.170227309766958	0.139983693606474	0.0281674287405776	2.57497045853731	2.1626699613873	3.04379713315335
MI	MI_Gogebic Coun	26053	-89.978538	46.435975	3.65433630572561	0.121388971530244	0.142901656364269	0.118334748651557	0.170227309766958	0.101758369224312	0.0305676881141495	2.02833312247281	1.65896070123507	2.45746538958664
MI	MI_Grand Traver	26055	-85.607171	44.710656	59.7858368038921	0.121388971530244	0.142901656364269	0.118334748651557	0.170227309766958	0.136627313553885	0.0304169194135492	2.52295814524684	2.08698632456315	3.02425447977329
MI	MI_Gratiot Coun	26057	-84.629372	43.343314	27.4973646142381	0.121388971530244	0.142901656364269	0.118334748651557	0.170227309766958	0.143975301049009	0.0272396443901361	2.63787206812734	2.23078998796713	3.09838040893452
MI	MI_Hillsdale Co	26059	-84.603983	41.917025	28.9999276875786	0.121388971530244	0.142901656364269	0.118334748651557	0.170227309766958	0.138985721538889	0.0268394419221523	2.55942181212791	2.1671896150198	3.00283949332605
MI	MI_Houghton Cou	26061	-88.54161	47.12765	9.17513593441941	0.121388971530244	0.142901656364269	0.118334748651557	0.170227309766958	0.107979274558911	0.0321346948684792	2.1106460695776	1.71155751099857	2.57700541952137
MI	MI_Huron County	26063	-83.061783	43.833604	5.59682875022479	0.121388971530244	0.142901656364269	0.118334748651557	0.170227309766958	0.137817889058214	0.0278777678632247	2.54131655052645	2.13711173016153	3.00057114993029
MI	MI_Ingham Count	26065	-84.487816	42.68888	201.25228243366	0.121388971530244	0.142901656364269	0.118334748651557	0.170227309766958	0.162717230870299	0.0265987433171837	2.94875463583019	2.51514271044735	3.43581601723192
MI	MI_Ionia County	26067	-85.085925	42.956879	43.049035132521	0.121388971530244	0.142901656364269	0.118334748651557	0.170227309766958	0.143093049143451	0.0277074287180224	2.62387078871481	2.2119356758932	3.09095425846583
MI	MI_Iosco County	26069	-83.53696	44.356582	5.13115736829854	0.121388971530244	0.142901656364269	0.118334748651557	0.170227309766958	0.133752448896751	0.0289742425482735	2.47904039134683	2.0679786324635	2.94891816040445
MI	MI_Iron County,	26071	-88.534279	46.098021	3.5276952418549	0.121388971530244	0.142901656364269	0.118334748651557	0.170227309766958	0.103341774696615	0.0310313478336341	2.04904757376232	1.67149996336773	2.48847291840034
MI	MI_Isabella Cou	26073	-84.799832	43.607247	46.6920113860811	0.121388971530244	0.142901656364269	0.118334748651557	0.170227309766958	0.145084044505843	0.0279588893374935	2.65554724710041	2.23625225483609	3.13129138130726
MI	MI_Jackson Coun	26075	-84.406366	42.241313	84.5528011081516	0.121388971530244	0.142901656364269	0.118334748651557	0.170227309766958	0.152191217290295	0.0265006602505344	2.77096669970779	2.35895748839605	3.23463614728521
MI	MI_Kalamazoo Co	26077	-85.584896	42.26348	176.382607046853	0.121388971530244	0.142901656364269	0.118334748651557	0.170227309766958	0.14914925127886	0.0276856676004928	2.721114719622	2.29778232592225	3.20038904729834
MI	MI_Kalkaska Cou	26079	-85.166074	44.720698	12.2015200940135	0.121388971530244	0.142901656364269	0.118334748651557	0.170227309766958	0.129082399808555	0.0303136170764128	2.40893091448111	1.98965928057442	2.8917646902378
MI	MI_Kent County,	26081	-85.626605	42.963793	290.814779124552	0.121388971530244	0.142901656364269	0.118334748651557	0.170227309766958	0.155684694111337	0.0281611137721186	2.82905818857823	2.38586580307263	3.33111078864856
MI	MI_Keweenaw Cou	26083	-88.30247	47.333639	0.134806190818899	0.121388971530244	0.142901656364269	0.118334748651557	0.170227309766958	0.0956912105589139	0.0324250311184984	1.95043895263226	1.57228706737154	2.39461537271509
MI	MI_Lake County,	26085	-85.798358	43.95981	7.96405670715408	0.121388971530244	0.142901656364269	0.118334748651557	0.170227309766958	0.125215788974027	0.0293483482333603	2.35202560303297	1.95266870854241	2.81032664548606
MI	MI_Lapeer Count	26087	-83.250561	43.059695	51.0092096821526	0.121388971530244	0.142901656364269	0.118334748651557	0.170227309766958	0.159304871992794	0.0255378692441994	2.89021238446992	2.4792612605409	3.35001503789756
MI	MI_Leelanau Cou	26089	-85.732585	44.909768	3.3165294083517	0.121388971530244	0.142901656364269	0.118334748651557	0.170227309766958	0.119005801485262	0.0307216667144256	2.26276914418508	1.85847149451568	2.73053843265978
MI	MI_Lenawee Coun	26091	-84.052388	41.925187	49.925288130625	0.121388971530244	0.142901656364269	0.118334748651557	0.170227309766958	0.146330732447555	0.0259321736528569	2.67552753169532	2.28256008791093	3.11721621104281
MI	MI_Livingston C	26093	-83.857596	42.573054	126.617753295068	0.121388971530244	0.142901656364269	0.118334748651557	0.170227309766958	0.165667239094961	0.0253541359893523	3.00007357453008	2.58011830586284	3.46895065785949
MI	MI_Luce County,	26095	-85.550951	46.334456	1.25792593276007	0.121388971530244	0.142901656364269	0.118334748651557	0.170227309766958	0.111555623272073	0.0325015889420606	2.15910546582623	1.74857314564151	2.63917483430376
MI	MI_Mackinac Cou	26097	-84.879992	45.997905	1.98492526766688	0.121388971530244	0.142901656364269	0.118334748651557	0.170227309766958	0.116687861839896	0.0321646598771015	2.23012041930577	1.81306909887075	2.71628813227043
MI	MI_Macomb Count	26099	-82.957388	42.58689	592.201311852508	0.114683430743819	0.181241092376491	0.145687006437308	0.216056937344976	0.183931981011997	0.0279481780517159	3.332741715094	2.83407392417867	3.89352548132137
MI	MI_Manistee Cou	26101	-86.188019	44.303916	7.40252157972266	0.121388971530244	0.142901656364269	0.118334748651557	0.170227309766958	0.120948432195373	0.0298163405017745	2.2904097671112	1.89342945653927	2.74750557484539
MI	MI_Marquette Co	26103	-87.494598	46.486961	7.51484113438757	0.121388971530244	0.142901656364269	0.118334748651557	0.170227309766958	0.11023781583024	0.0320563337849918	2.14115172264682	1.73844920908907	2.61124055232101
MI	MI_Mason County	26105	-86.347842	43.974937	9.06017254598352	0.121388971530244	0.142901656364269	0.118334748651557	0.170227309766958	0.121318174534723	0.0292951963291619	2.29569949255399	1.90446779278919	2.74502419163899
MI	MI_Mecosta Coun	26107	-85.388822	43.653562	29.3750829120385	0.121388971530244	0.142901656364269	0.118334748651557	0.170227309766958	0.136707095957749	0.028745190642078	2.52418523950217	2.11041275722246	2.99631190364797
MI	MI_Menominee Co	26109	-87.582124	45.341048	6.57290454174338	0.121388971530244	0.142901656364269	0.118334748651557	0.170227309766958	0.109564102420182	0.0305795524697563	2.13201710483416	1.74776527952661	2.5774692876531
MI	MI_Midland Coun	26111	-84.298064	43.642775	60.8173353360524	0.121388971530244	0.142901656364269	0.118334748651557	0.170227309766958	0.150798351668163	0.0270624677899527	2.74805614119882	2.33051703410349	3.21927588143533
MI	MI_Missaukee Co	26113	-85.179438	44.305822	10.1718012966552	0.121388971530244	0.142901656364269	0.118334748651557	0.170227309766958	0.12991639353571	0.0296053014129629	2.42134009909334	2.00953981461604	2.89390615782693
MI	MI_Monroe Count	26115	-83.485782	41.900249	85.4408652618793	0.121388971530244	0.142901656364269	0.118334748651557	0.170227309766958	0.152768791338448	0.0251365689996493	2.78050876148989	2.38746789302393	3.22009774668036
MI	MI_Montcalm Cou	26117	-85.180571	43.288474	34.2116400483094	0.121388971530244	0.142901656364269	0.118334748651557	0.170227309766958	0.140359586699896	0.0281054079945586	2.58084535113646	2.16866888381449	3.04935576014489
MI	MI_Montmorency	26119	-84.123031	44.999428	6.40322566435823	0.121388971530244	0.142901656364269	0.118334748651557	0.170227309766958	0.128999141847431	0.0305079278715108	2.40769474329137	1.98609741894984	2.89365689313327
MI	MI_Muskegon Cou	26121	-86.215441	43.244173	45.9224406086684	0.121388971530244	0.142901656364269	0.118334748651557	0.170227309766958	0.133254539257995	0.0284030660134349	2.47149305157816	2.06894779776436	2.93048192763577
MI	MI_Newaygo Coun	26123	-85.809843	43.46692	21.9528352518232	0.121388971530244	0.142901656364269	0.118334748651557	0.170227309766958	0.131594388439305	0.0287180754939826	2.44645360703806	2.04294161799014	2.90740748950567
MI	MI_Oakland Coun	26125	-83.310386	42.587535	534.711578056199	0.151750632641873	0.205489934851589	0.170184125046345	0.242566004397833	0.187701322131749	0.0290450491681894	3.40466042989759	2.8791839347928	3.9978159189516
MI	MI_Oceana Count	26127	-86.304176	43.632703	7.8196539522024	0.121388971530244	0.142901656364269	0.118334748651557	0.170227309766958	0.121548606891278	0.0288434598628111	2.29900085757002	1.91295336782709	2.74140017432682
MI	MI_Ogemaw Count	26129	-84.123289	44.287569	14.1071938817672	0.121388971530244	0.142901656364269	0.118334748651557	0.170227309766958	0.137790799070018	0.0287950059455398	2.54089771389598	2.12433472112537	3.01618813294205
MI	MI_Ontonagon Co	26131	-89.2851	46.720246	0.590292522667311	0.121388971530244	0.142901656364269	0.118334748651557	0.170227309766958	0.0968098700337351	0.0313230546054393	1.96462595953267	1.59621247642209	2.3948620168622
MI	MI_Osceola Coun	26133	-85.351195	43.965561	15.8038035953853	0.121388971530244	0.142901656364269	0.118334748651557	0.170227309766958	0.132309467249587	0.0291636618016447	2.45721529129729	2.04647514143461	2.92730938172195
MI	MI_Oscoda Count	26135	-84.147141	44.696783	5.56659476390574	0.121388971530244	0.142901656364269	0.118334748651557	0.170227309766958	0.130323417088444	0.0298514969329263	2.42741380018272	2.011621614536	2.90505563596835
MI	MI_Otsego Count	26137	-84.666879	45.006777	18.1071503762724	0.121388971530244	0.142901656364269	0.118334748651557	0.170227309766958	0.132365035177806	0.0306484514316631	2.45805306244058	2.02778865080245	2.95387858103318
MI	MI_Ottawa Count	26139	-86.021326	42.909362	69.0366582840565	0.121388971530244	0.142901656364269	0.118334748651557	0.170227309766958	0.138196799538301	0.0281281242054163	2.54718031242664	2.13885561650232	3.01160491064041
MI	MI_Presque Isle	26141	-83.873629	45.356834	1.88938172141701	0.121388971530244	0.142901656364269	0.118334748651557	0.170227309766958	0.122497563459618	0.0311695120357758	2.31263432711441	1.89585323194754	2.79539810276524
MI	MI_Roscommon Co	26143	-84.649836	44.364864	15.9931379640764	0.121388971530244	0.142901656364269	0.118334748651557	0.170227309766958	0.135386354615464	0.0293363454074176	2.50392936538951	2.08485113054012	2.98357032990453
MI	MI_Saginaw Coun	26145	-83.993736	43.3982	90.176099521279	0.0133540268458087	0.145376182859068	0.113714184919672	0.172418990770327	0.161591672192179	0.0261026783395657	2.92934774333098	2.50549911233822	3.404526363184
MI	MI_St. Clair Co	26147	-82.564383	42.911355	73.7969124472887	0.121388971530244	0.142901656364269	0.118334748651557	0.170227309766958	0.153067644929508	0.0263919852320987	2.78545574758575	2.37338984939101	3.2488745605046
MI	MI_St. Joseph C	26149	-85.52719	41.888048	45.1635036259034	0.121388971530244	0.142901656364269	0.118334748651557	0.170227309766958	0.135890783627743	0.0274857783820466	2.51165115193664	2.11637084391008	2.9601672682122
MI	MI_Sanilac Coun	26151	-82.779371	43.364275	9.99334498664259	0.121388971530244	0.142901656364269	0.118334748651557	0.170227309766958	0.141871604000005	0.0270416382029985	2.60457880503351	2.20421079170518	3.05730724015566
MI	MI_Schoolcraft	26153	-86.227647	46.004789	1.65894743636651	0.121388971530244	0.142901656364269	0.118334748651557	0.170227309766958	0.110582721162377	0.0320405266922438	2.14583967554228	1.74262894080276	2.61643789769662
MI	MI_Shiawassee C	26155	-84.147237	42.942805	48.6372130148634	0.121388971530244	0.142901656364269	0.118334748651557	0.170227309766958	0.15480488554811	0.0258315862763075	2.81434321462996	2.40731114357918	3.27078984054025
MI	MI_Tuscola Coun	26157	-83.435718	43.429727	22.0740099970123	0.121388971530244	0.142901656364269	0.118334748651557	0.170227309766958	0.150485179575434	0.026262328252359	2.74292452802677	2.33757798909029	3.19878361756951
MI	MI_Van Buren Co	26159	-86.00994	42.260692	26.7995668394479	0.121388971530244	0.142901656364269	0.118334748651557	0.170227309766958	0.130619128413759	0.0276083388793783	2.43183368529905	2.04470426117915	2.87191001894532
MI	MI_Washtenaw Co	26161	-83.727147	42.256943	196.420426560997	0.121388971530244	0.142901656364269	0.118334748651557	0.170227309766958	0.167457675263212	0.0252664334349374	3.03154303732762	2.60961695570855	3.50226806593574
MI	MI_Wayne County	26163	-83.217933	42.33261	1004.70742798777	0.21354580040069	0.25710938636996	0.21771173952104	0.298564202517743	0.18330151005357	0.0303775847747356	3.32082295900827	2.78307590447629	3.93184465383149
MI	MI_Wexford Coun	26165	-85.485562	44.307684	22.5480867889963	0.121388971530244	0.142901656364269	0.118334748651557	0.170227309766958	0.132167899183121	0.0297651911511331	2.45508191086018	2.03674310929272	2.93522438050413
MN	MN_Aitkin Count	27001	-93.524368	46.570765	3.07389253003156	0.0562316805065786	0.0925243874245167	0.063434168518551	0.118474421430833	0.108068710380672	0.0317930324740056	2.11184772739156	1.71649402304938	2.57306663428505
MN	MN_Anoka County	27003	-93.270245	45.195145	308.792390391786	0.0562316805065786	0.0925243874245167	0.063434168518551	0.118474421430833	0.150696900465556	0.0284319335377159	2.74639298286346	2.30928700708579	3.24273407328391
MN	MN_Becker Count	27005	-95.776251	46.849159	9.1966930579139	0.0562316805065786	0.0925243874245167	0.063434168518551	0.118474421430833	0.103594230955794	0.033312171244903	2.05236513244658	1.6488392484466	2.52725263611043
MN	MN_Beltrami Cou	27007	-94.863032	47.591009	5.96242280472024	0.0562316805065786	0.0925243874245167	0.063434168518551	0.118474421430833	0.101990463949042	0.0335147308328564	2.03135938811825	1.62885989834378	2.50574695434173
MN	MN_Benton Count	27009	-94.102484	45.633538	38.2241045038032	0.0562316805065786	0.0925243874245167	0.063434168518551	0.118474421430833	0.125652132451266	0.030490314414	2.35839589322063	1.94375252783727	2.83673690968453
MN	MN_Big Stone Co	27011	-96.443222	45.400021	3.65023955772569	0.0562316805065786	0.0925243874245167	0.063434168518551	0.118474421430833	0.0989646124209156	0.0325560190911217	1.99217517505253	1.60622631648496	2.4453456187083
MN	MN_Blue Earth C	27013	-93.998839	44.129816	34.1035737912594	0.0562316805065786	0.0925243874245167	0.063434168518551	0.118474421430833	0.123942301610422	0.0291556373888536	2.33350808558918	1.93902483472036	2.78595757917433
MN	MN_Brown County	27015	-94.599226	44.284244	15.6083471857446	0.0562316805065786	0.0925243874245167	0.063434168518551	0.118474421430833	0.116653474046237	0.030001258402761	2.22963876716467	1.83866475134101	2.68073860132614
MN	MN_Carlton Coun	27017	-92.536239	46.642726	15.8233484418375	0.0562316805065786	0.0925243874245167	0.063434168518551	0.118474421430833	0.113651250593585	0.0318668270166337	2.18789181138449	1.78054678923996	2.66249060733287
MN	MN_Carver Count	27019	-93.679956	44.83804	107.846424089964	0.0562316805065786	0.0925243874245167	0.063434168518551	0.118474421430833	0.138956173331125	0.028488117031986	2.55896252355558	2.14428028473249	3.03130687086416
MN	MN_Cass County,	27021	-94.415763	46.814565	4.76232455254495	0.0562316805065786	0.0925243874245167	0.063434168518551	0.118474421430833	0.106409976167897	0.0325718948666624	2.08964567498985	1.6887251307357	2.55936195751583
MN	MN_Chippewa Cou	27023	-95.620749	44.960561	7.75028008288923	0.0562316805065786	0.0925243874245167	0.063434168518551	0.118474421430833	0.107374799014144	0.0316544921400951	2.10253800470659	1.71013649813409	2.56009915848705
MN	MN_Chisago Coun	27025	-92.924051	45.453007	49.3644681485991	0.0562316805065786	0.0925243874245167	0.063434168518551	0.118474421430833	0.129636717460574	0.029452766558835	2.4171733655711	2.00789523134001	2.8865465440814
MN	MN_Clay County,	27027	-96.672421	46.857998	23.5531020103887	0.0562316805065786	0.0925243874245167	0.063434168518551	0.118474421430833	0.104633994677854	0.0336146221452055	2.06607203050327	1.65704876848221	2.54798299270625
MN	MN_Clearwater C	27029	-95.388249	47.561894	3.30596334416265	0.0562316805065786	0.0925243874245167	0.063434168518551	0.118474421430833	0.098011072918448	0.0336602210946002	1.97994759501032	1.58393845383096	2.44760929836325
MN	MN_Cook County,	27031	-90.337909	47.783499	0.631653600970147	0.0562316805065786	0.0925243874245167	0.063434168518551	0.118474421430833	0.0904826686643251	0.032995542941463	1.88541390145228	1.511326340954	2.32678736465818
MN	MN_Cottonwood C	27033	-95.119501	43.94151	6.66131940258627	0.0562316805065786	0.0925243874245167	0.063434168518551	0.118474421430833	0.107968500060926	0.030370828707557	2.11050133882194	1.73170072902543	2.54938863267748
MN	MN_Crow Wing Co	27035	-94.158899	46.430372	21.7166032040824	0.0562316805065786	0.0925243874245167	0.063434168518551	0.118474421430833	0.117131923037007	0.031893340538301	2.23634725604588	1.82163885637652	2.71909716085513
MN	MN_Dakota Count	27037	-93.151767	44.765954	282.498487796402	0.0562316805065786	0.0925243874245167	0.063434168518551	0.118474421430833	0.148820584764993	0.0281552474494214	2.71576903035628	2.28636591444372	3.20297838156991
MN	MN_Dodge County	27039	-92.808798	44.02998	18.384716335625	0.0562316805065786	0.0925243874245167	0.063434168518551	0.118474421430833	0.118427361868697	0.0287170953438494	2.25458794474783	1.87591439859969	2.68862956396746
MN	MN_Douglas Coun	27041	-95.39199	45.909027	20.454062925679	0.0562316805065786	0.0925243874245167	0.063434168518551	0.118474421430833	0.112839944825013	0.0322956927861603	2.17671299412199	1.7659686827595	2.65637188500235
MN	MN_Faribault Co	27043	-93.957933	43.680245	7.30481808729176	0.0562316805065786	0.0925243874245167	0.063434168518551	0.118474421430833	0.112357722935494	0.0290105493540443	2.17008917069435	1.79904853914331	2.59666008879876
MN	MN_Fillmore Cou	27045	-92.082719	43.692687	9.43412500656938	0.0562316805065786	0.0925243874245167	0.063434168518551	0.118474421430833	0.10818129472083	0.0288824496420442	2.11336114926352	1.75142175297916	2.5296761726351
MN	MN_Freeborn Cou	27047	-93.361794	43.662563	16.1784946345848	0.0562316805065786	0.0925243874245167	0.063434168518551	0.118474421430833	0.116629698000086	0.0286214037838689	2.22930579450486	1.85511213635264	2.65821810213429
MN	MN_Goodhue Coun	27049	-92.667524	44.449072	22.9245979638196	0.0562316805065786	0.0925243874245167	0.063434168518551	0.118474421430833	0.12162963929436	0.0288331154311442	2.30016264964832	1.91409221246889	2.74255735187296
MN	MN_Grant County	27051	-95.936611	45.943212	4.00862364787779	0.0562316805065786	0.0925243874245167	0.063434168518551	0.118474421430833	0.10157849364677	0.0327045868056737	2.02599010816964	1.63324781466453	2.48710285167272
MN	MN_Hennepin Cou	27053	-93.36119	44.974633	805.936972257845	0.114377536193804	0.187549151514885	0.154248424186461	0.218198089124228	0.129604235884442	0.0281960144733646	2.41668979249329	2.02377409014155	2.86467671333279
MN	MN_Houston Coun	27055	-91.440063	43.718927	12.6223656019804	0.0562316805065786	0.0925243874245167	0.063434168518551	0.118474421430833	0.105477921914701	0.0289708364882509	2.07724853657166	1.71914840259199	2.48962422219982
MN	MN_Hubbard Coun	27057	-94.934153	47.057887	8.30236475946003	0.0562316805065786	0.0925243874245167	0.063434168518551	0.118474421430833	0.105820854996719	0.0330953613481224	2.08180330657139	1.67616657785283	2.55834154268357
MN	MN_Isanti Count	27059	-93.261468	45.544297	34.6850891618639	0.0562316805065786	0.0925243874245167	0.063434168518551	0.118474421430833	0.127987909549904	0.029477135782508	2.39271872750261	1.98634825734164	2.85901081856923
MN	MN_Itasca Count	27061	-93.520532	47.315978	5.95126820901066	0.0562316805065786	0.0925243874245167	0.063434168518551	0.118474421430833	0.106011927605549	0.0328416335897855	2.08434439749591	1.68117865963292	2.55736803272529
MN	MN_Jackson Coun	27063	-95.112558	43.665988	5.28353890756026	0.0562316805065786	0.0925243874245167	0.063434168518551	0.118474421430833	0.105917237409842	0.0301459316085421	2.08308480903116	1.71071954143392	2.51429413290051
MN	MN_Kanabec Coun	27065	-93.299412	45.886315	11.8253245382634	0.0562316805065786	0.0925243874245167	0.063434168518551	0.118474421430833	0.118935807763263	0.0303578227911895	2.26177798734972	1.86205532324202	2.72346550917306
MN	MN_Kandiyohi Co	27067	-95.016796	45.15505	19.3492128602499	0.0562316805065786	0.0925243874245167	0.063434168518551	0.118474421430833	0.116277128863084	0.0311940295672417	2.22437265512439	1.81977363250089	2.69390340097974
MN	MN_Kittson Coun	27069	-96.781108	48.729536	1.50376594112001	0.0562316805065786	0.0925243874245167	0.063434168518551	0.118474421430833	0.0866176701248502	0.0343499413811313	1.83824723019942	1.45786382494391	2.29068392884901
MN	MN_Koochiching	27071	-93.485728	48.509405	1.49686618539202	0.0562316805065786	0.0925243874245167	0.063434168518551	0.118474421430833	0.0944057931216769	0.0338674520165191	1.93423410847937	1.54327890638641	2.39693730244657
MN	MN_Lac qui Parl	27073	-96.133339	44.982243	3.2864485217898	0.0562316805065786	0.0925243874245167	0.063434168518551	0.118474421430833	0.100501221520684	0.0320482650049311	2.01200107647755	1.62860917408575	2.46083549266761
MN	MN_Lake County,	27075	-91.55743	47.180205	1.37355993750458	0.0562316805065786	0.0925243874245167	0.063434168518551	0.118474421430833	0.0976913570930862	0.0325978000934062	1.97586064407833	1.59195502568654	2.42690212284009
MN	MN_Lake of the	27077	-94.745194	48.765863	0.813496304046114	0.0562316805065786	0.0925243874245167	0.063434168518551	0.118474421430833	0.0899142287539339	0.0341770686046177	1.87841928077748	1.49323415343738	2.33566888174734
MN	MN_Le Sueur Cou	27079	-93.717527	44.39373	23.5351865716658	0.0562316805065786	0.0925243874245167	0.063434168518551	0.118474421430833	0.124458795372904	0.0287485195776335	2.34100496145938	1.95068008181743	2.78776999233077
MN	MN_Lincoln Coun	27081	-96.253532	44.375241	3.96964005963436	0.0562316805065786	0.0925243874245167	0.063434168518551	0.118474421430833	0.0999866396677985	0.0315859850062267	2.00534502995993	1.62803354965042	2.44612662887867
MN	MN_Lyon County,	27083	-95.795395	44.428427	13.6322876417599	0.0562316805065786	0.0925243874245167	0.063434168518551	0.118474421430833	0.108596937976391	0.0313463025260348	2.11895561694304	1.72769880224757	2.57433881075985
MN	MN_McLeod Count	27085	-94.264668	44.859713	27.4043003074195	0.0562316805065786	0.0925243874245167	0.063434168518551	0.118474421430833	0.123951551184668	0.0297724555657921	2.33364218254849	1.93138693857596	2.79634376257613
MN	MN_Mahnomen Cou	27087	-95.840755	47.296073	3.66022619001311	0.0562316805065786	0.0925243874245167	0.063434168518551	0.118474421430833	0.0977222376773199	0.0336325389253901	1.97625511100094	1.58112708595745	2.44285550342571
MN	MN_Marshall Cou	27089	-96.532098	48.310109	1.98840879850271	0.0562316805065786	0.0925243874245167	0.063434168518551	0.118474421430833	0.0895851473400384	0.0342226086322931	1.87437906575817	1.48938309157542	2.33155815151741
MN	MN_Martin Count	27091	-94.511487	43.665285	10.4163204565109	0.0562316805065786	0.0925243874245167	0.063434168518551	0.118474421430833	0.112060151995855	0.0295583891726226	2.16600937844446	1.78902125025881	2.60059520277816
MN	MN_Meeker Count	27093	-94.482983	45.136368	13.8984944955231	0.0562316805065786	0.0925243874245167	0.063434168518551	0.118474421430833	0.118283472091509	0.0304086144009895	2.25255632067975	1.85348873810752	2.71368117632604
MN	MN_Mille Lacs C	27095	-93.624487	45.794231	14.8806087089423	0.0562316805065786	0.0925243874245167	0.063434168518551	0.118474421430833	0.120704386044364	0.0302800543441628	2.28692338173236	1.88469514948767	2.75110878096257
MN	MN_Morrison Cou	27097	-94.327628	45.983428	11.1762897077443	0.0562316805065786	0.0925243874245167	0.063434168518551	0.118474421430833	0.115254761122086	0.0313483044712823	2.21011458020975	1.80570584494893	2.67990710496459
MN	MN_Mower County	27099	-92.898185	43.665099	21.7326739961406	0.0562316805065786	0.0925243874245167	0.063434168518551	0.118474421430833	0.117092926011363	0.0285935239128214	2.2357998931596	1.86109639859553	2.66518777647392
MN	MN_Murray Count	27101	-95.74103	43.98645	4.39674075662486	0.0562316805065786	0.0925243874245167	0.063434168518551	0.118474421430833	0.102644584598771	0.0309155653634255	2.03990697615423	1.66498006694672	2.47612345678217
MN	MN_Nicollet Cou	27103	-94.06079	44.265357	28.3379496484991	0.0562316805065786	0.0925243874245167	0.063434168518551	0.118474421430833	0.123267416689009	0.029243198696089	2.32373958292907	1.92944362573394	2.7762404186024
MN	MN_Nobles Count	27105	-95.667405	43.636327	11.5607141788012	0.0562316805065786	0.0925243874245167	0.063434168518551	0.118474421430833	0.106444754898981	0.0305368335245022	2.09010935185217	1.71228214990855	2.52841050891648
MN	MN_Norman Count	27107	-96.477907	47.307989	2.80709296329224	0.0562316805065786	0.0925243874245167	0.063434168518551	0.118474421430833	0.0940590692581522	0.0338058473442011	1.92988078809524	1.54027107714476	2.39090205696434
MN	MN_Olmsted Coun	27109	-92.473176	44.023967	93.3757419687834	0.0562316805065786	0.0925243874245167	0.063434168518551	0.118474421430833	0.128019804245362	0.0288895785940465	2.39318999926666	1.99430476598116	2.84963703243212
MN	MN_Otter Tail C	27111	-95.793598	46.405065	10.1939932751084	0.0562316805065786	0.0925243874245167	0.063434168518551	0.118474421430833	0.105417646231217	0.0329877714456165	2.076448752799	1.67284189116943	2.55041309038398
MN	MN_Pennington C	27113	-96.148403	48.102255	8.81585548729095	0.0562316805065786	0.0925243874245167	0.063434168518551	0.118474421430833	0.0975649860000496	0.0341055389628171	1.97424701421874	1.57435823468837	2.44759773949403
MN	MN_Pine County,	27115	-92.892705	46.03341	7.96031687560051	0.0562316805065786	0.0925243874245167	0.063434168518551	0.118474421430833	0.114930081523994	0.0307353489386194	2.20560111548196	1.80914467010626	2.66485095209353
MN	MN_Pipestone Co	27117	-96.270609	43.981472	7.55854243742198	0.0562316805065786	0.0925243874245167	0.063434168518551	0.118474421430833	0.101923453034157	0.0312109483122865	2.03048528394753	1.65362815394108	2.46967459348152
MN	MN_Polk County,	27119	-96.550934	47.780427	6.06124424530286	0.0562316805065786	0.0925243874245167	0.063434168518551	0.118474421430833	0.095459491235778	0.0340326621809325	1.94751008716232	1.55268116725868	2.41502171346783
MN	MN_Pope County,	27121	-95.43713	45.629871	6.05475863631372	0.0562316805065786	0.0925243874245167	0.063434168518551	0.118474421430833	0.106902107577231	0.032075368028639	2.09621416883516	1.69994569375413	2.55929363355144
MN	MN_Ramsey Count	27123	-93.106321	44.993146	1248.70692856805	0.0562316805065786	0.0925243874245167	0.063434168518551	0.118474421430833	0.17002958850499	0.028255504177278	3.07717718672611	2.60304315091394	3.61272399818712
MN	MN_Red Lake Cou	27125	-96.135646	47.876104	3.61981668036429	0.0562316805065786	0.0925243874245167	0.063434168518551	0.118474421430833	0.09452091367918	0.0340081514987236	1.93568117670027	1.54300887856935	2.4007242789231
MN	MN_Redwood Coun	27127	-95.195158	44.43888	6.64620265032834	0.0562316805065786	0.0925243874245167	0.063434168518551	0.118474421430833	0.108921643046633	0.0308207842857977	2.12333392024467	1.73751605009922	2.57120497488644
MN	MN_Renville Cou	27129	-94.937875	44.721974	5.68943663261936	0.0562316805065786	0.0925243874245167	0.063434168518551	0.118474421430833	0.110473279524966	0.0307311914465948	2.14435129950765	1.75658840986914	2.59408697674643
MN	MN_Rice County,	27131	-93.260361	44.370592	50.0988392602984	0.0562316805065786	0.0925243874245167	0.063434168518551	0.118474421430833	0.129758387917804	0.0284576568217904	2.41898539778555	2.02237610493812	2.87171644379407
MN	MN_Rock County,	27133	-96.238816	43.648101	7.4484094411962	0.0562316805065786	0.0925243874245167	0.063434168518551	0.118474421430833	0.101176158016175	0.0308408830751498	2.02075686984462	1.64943071123263	2.45281007179587
MN	MN_Roseau Count	27135	-95.648394	48.821304	3.48841509121178	0.0562316805065786	0.0925243874245167	0.063434168518551	0.118474421430833	0.0923753156852154	0.0343036595948155	1.90884694652533	1.51740739615288	2.37343853721338
MN	MN_St. Louis Co	27137	-92.311226	47.085203	11.203405658569	0.0562316805065786	0.0925243874245167	0.063434168518551	0.118474421430833	0.10884372419056	0.0324739416569353	2.12228263932245	1.71757307625222	2.59586492065464
MN	MN_Scott County	27139	-93.467891	44.713131	156.101144894433	0.0562316805065786	0.0925243874245167	0.063434168518551	0.118474421430833	0.142841775513952	0.0281593804608832	2.61989332935605	2.20216266664184	3.09454821937356
MN	MN_Sherburne Co	27141	-93.721897	45.404646	83.2456192911017	0.0562316805065786	0.0925243874245167	0.063434168518551	0.118474421430833	0.135015975448029	0.0294490057863352	2.49827101289417	2.07843051999214	2.97907916682425
MN	MN_Sibley Count	27143	-94.168405	44.582707	9.55946034951413	0.0562316805065786	0.0925243874245167	0.063434168518551	0.118474421430833	0.118002636806856	0.029459531595416	2.24859512289735	1.86162964853756	2.693758173978
MN	MN_Stearns Coun	27145	-94.360801	45.55783	44.7423073635062	0.0562316805065786	0.0925243874245167	0.063434168518551	0.118474421430833	0.125526606807197	0.0307419654626435	2.35656197621414	1.93899936629822	2.83885537639071
MN	MN_Steele Count	27147	-93.214413	44.064305	32.7415606561016	0.0562316805065786	0.0925243874245167	0.063434168518551	0.118474421430833	0.123979313125125	0.0286153916300046	2.3340447000886	1.94630309473152	2.77763010300339
MN	MN_Stevens Coun	27149	-95.926026	45.580687	6.58078624372589	0.0562316805065786	0.0925243874245167	0.063434168518551	0.118474421430833	0.104330939948683	0.0324059603272941	2.06206975816733	1.6671753629715	2.52464376052181
MN	MN_Swift County	27151	-95.64442	45.274076	4.7550073642802	0.0562316805065786	0.0925243874245167	0.063434168518551	0.118474421430833	0.104986647045352	0.0319398153655655	2.07073676921835	1.67978630654148	2.52756152560055
MN	MN_Todd County,	27153	-94.886512	46.066924	9.72321209162023	0.0562316805065786	0.0925243874245167	0.063434168518551	0.118474421430833	0.1111987809636	0.0320189245965302	2.15423259545682	1.75003675897261	2.62584568256793
MN	MN_Traverse Cou	27155	-96.54917	45.751079	2.14727989185247	0.0562316805065786	0.0925243874245167	0.063434168518551	0.118474421430833	0.0961266891139617	0.0328673092049055	1.95595240077203	1.57221423817974	2.40761839056084
MN	MN_Wabasha Coun	27157	-92.221086	44.297858	15.1863695379561	0.0562316805065786	0.0925243874245167	0.063434168518551	0.118474421430833	0.114923703629863	0.0291561599014903	2.20551252473529	1.82799544696959	2.63953518024527
MN	MN_Wadena Count	27159	-95.04137	46.524393	9.72827129560903	0.0562316805065786	0.0925243874245167	0.063434168518551	0.118474421430833	0.108545794165621	0.032638176143432	2.11826662435212	1.71227867894597	2.59376507225774
MN	MN_Waseca Count	27161	-93.549998	44.061	16.6030408293721	0.0562316805065786	0.0925243874245167	0.063434168518551	0.118474421430833	0.120068868972588	0.0287293464460675	2.2778634154635	1.89599518876611	2.71540548420955
MN	MN_Washington C	27163	-92.920897	44.988623	239.439912470074	0.0562316805065786	0.0925243874245167	0.063434168518551	0.118474421430833	0.145568810449543	0.0286283161574246	2.66330308482576	2.23366133483029	3.15220468026734
MN	MN_Watonwan Cou	27165	-94.583786	43.993423	9.56368547709593	0.0562316805065786	0.0925243874245167	0.063434168518551	0.118474421430833	0.112933076765598	0.0298308714133535	2.17799402859351	1.79613856820893	2.61866230481313
MN	MN_Wilkin Count	27167	-96.529683	46.316536	3.18827989616916	0.0562316805065786	0.0925243874245167	0.063434168518551	0.118474421430833	0.0967569860973276	0.0332483760998342	1.96395350392607	1.57488543095865	2.42266672896501
MN	MN_Winona Count	27169	-91.714435	44.023706	30.3788275960481	0.0562316805065786	0.0925243874245167	0.063434168518551	0.118474421430833	0.113992479242552	0.0291901971127463	2.19260654889747	1.816408586555	2.62529061269172
MN	MN_Wright Count	27171	-93.828888	45.197631	74.7846076700792	0.0562316805065786	0.0925243874245167	0.063434168518551	0.118474421430833	0.134477531920604	0.0292200421809848	2.49006230843986	2.07432481541092	2.96573570229212
MN	MN_Yellow Medic	27173	-95.825953	44.737553	4.91035487968803	0.0562316805065786	0.0925243874245167	0.063434168518551	0.118474421430833	0.103906027205599	0.031632759685734	2.05646814240333	1.67108266955835	2.50626090569612
MS	MS_Adams County	28001	-91.352164	31.547641	24.3699615568966	0.092787945990458	0.129963686855743	0.0991541137373681	0.160926454510518	0.120488692319982	0.0269752773922508	2.2838453829959	1.92304498944186	2.69378727228708
MS	MS_Alcorn Count	28003	-88.531068	34.908785	35.5464214831674	0.092787945990458	0.129963686855743	0.0991541137373681	0.160926454510518	0.0949481223440863	0.0287953517988726	1.94105845107363	1.60344228900721	2.33062696775451
MS	MS_Amite County	28005	-90.817613	31.180019	6.48885442055012	0.092787945990458	0.129963686855743	0.0991541137373681	0.160926454510518	0.115305823430203	0.0265372362649942	2.21082505019581	1.86438276434538	2.6041292439156
MS	MS_Attala Count	28007	-89.586852	33.066234	9.51911484733418	0.092787945990458	0.129963686855743	0.0991541137373681	0.160926454510518	0.0991183425525174	0.0290922388148598	1.99415190538942	1.64599670803188	2.39601036175484
MS	MS_Benton Count	28009	-89.204186	34.81011	7.80291041875269	0.092787945990458	0.129963686855743	0.0991541137373681	0.160926454510518	0.0876299923309188	0.0291647403211656	1.850512527799	1.52151280610897	2.23161780813532
MS	MS_Bolivar Coun	28011	-90.775341	33.77228	13.0550531936731	0.092787945990458	0.129963686855743	0.0991541137373681	0.160926454510518	0.095094854415088	0.0290184564024479	1.94290800477545	1.60261187946578	2.33598825816375
MS	MS_Calhoun Coun	28013	-89.306905	33.929772	9.42994736958641	0.092787945990458	0.129963686855743	0.0991541137373681	0.160926454510518	0.0926656242587166	0.0292885239414653	1.91246094996743	1.57347550096679	2.30481971523098
MS	MS_Carroll Coun	28015	-89.918375	33.458389	6.05202629877503	0.092787945990458	0.129963686855743	0.0991541137373681	0.160926454510518	0.0943346537957151	0.0292482098457912	1.93334029984606	1.59187810032439	2.32830160185682
MS	MS_Chickasaw Co	28017	-88.931815	33.932227	13.0943890533719	0.092787945990458	0.129963686855743	0.0991541137373681	0.160926454510518	0.0936752147787427	0.0291487995718862	1.92507003233322	1.58583060879449	2.3173385127736
MS	MS_Choctaw Coun	28019	-89.236281	33.342151	7.55024868727716	0.092787945990458	0.129963686855743	0.0991541137373681	0.160926454510518	0.0953112678438538	0.0291492465985286	1.94563835334835	1.60354289583906	2.3410299440537
MS	MS_Claiborne Co	28021	-90.954141	31.935954	6.92063590668657	0.092787945990458	0.129963686855743	0.0991541137373681	0.160926454510518	0.109373220376797	0.0277358056795069	2.12943441270885	1.77881388749584	2.53037396945749
MS	MS_Clarke Count	28023	-88.730627	32.062753	8.65285563405164	0.092787945990458	0.129963686855743	0.0991541137373681	0.160926454510518	0.104471387550952	0.0281822411446658	2.06392383393611	1.71664842786625	2.46240751629088
MS	MS_Clay County,	28025	-88.69246	33.62459	17.9255951281458	0.092787945990458	0.129963686855743	0.0991541137373681	0.160926454510518	0.0966260927774062	0.0289709602261904	1.96228986306499	1.61984558730178	2.3575910551312
MS	MS_Coahoma Coun	28027	-90.569863	34.222427	14.6474809205309	0.092787945990458	0.129963686855743	0.0991541137373681	0.160926454510518	0.0928515792361017	0.0290955161399708	1.9147786276005	1.57754106044957	2.30471842342693
MS	MS_Copiah Count	28029	-90.3792	31.889652	13.9020452544088	0.092787945990458	0.129963686855743	0.0991541137373681	0.160926454510518	0.112403498468372	0.0278724986292589	2.1707172862016	1.81316234447714	2.5795380450771
MS	MS_Covington Co	28031	-89.548718	31.637591	17.3395536468011	0.092787945990458	0.129963686855743	0.0991541137373681	0.160926454510518	0.113711220309062	0.0277038350257201	2.18871985089262	1.83088326484975	2.5973953436408
MS	MS_DeSoto Count	28033	-89.956695	34.9304	143.729341838895	0.092787945990458	0.129963686855743	0.0991541137373681	0.160926454510518	0.107312894269744	0.0291456496008967	2.10170899438606	1.73828439316883	2.52036386190408
MS	MS_Forrest Coun	28035	-89.287875	31.309039	61.5012170773652	0.092787945990458	0.129963686855743	0.0991541137373681	0.160926454510518	0.123914398799647	0.0272843747783542	2.33310359614511	1.96233981305903	2.75462789618434
MS	MS_Franklin Cou	28037	-90.872761	31.473218	5.25424993132495	0.092787945990458	0.129963686855743	0.0991541137373681	0.160926454510518	0.112328783863169	0.027040079755948	2.16969215041669	1.82224044371027	2.56538287858556
MS	MS_George Count	28039	-88.592895	30.870536	19.558556771653	0.092787945990458	0.129963686855743	0.0991541137373681	0.160926454510518	0.117182694294951	0.0267386297100155	2.23706003468938	1.88493824881258	2.63701384769368
MS	MS_Greene Count	28041	-88.626139	31.193014	7.29840148423589	0.092787945990458	0.129963686855743	0.0991541137373681	0.160926454510518	0.110016119576098	0.027124080275005	2.13814254656662	1.79364489989772	2.53085444597056
MS	MS_Grenada Coun	28043	-89.802799	33.768122	17.8338327128237	0.092787945990458	0.129963686855743	0.0991541137373681	0.160926454510518	0.0975358552085386	0.0293217736208052	1.97387518680396	1.62598144444115	2.37606310044232
MS	MS_Hancock Coun	28045	-89.405662	30.379392	33.2829097250998	0.092787945990458	0.129963686855743	0.0991541137373681	0.160926454510518	0.124460075628155	0.0261585877677098	2.34102356691133	1.98366559321831	2.74511090466117
MS	MS_Harrison Cou	28047	-89.063834	30.432955	82.3004758683048	0.092787945990458	0.129963686855743	0.0991541137373681	0.160926454510518	0.130269839819664	0.0266072508792714	2.42661365066466	2.05326413811803	2.84909298511794
MS	MS_Hinds County	28049	-90.255669	32.303868	102.020559518206	0.092787945990458	0.129963686855743	0.0991541137373681	0.160926454510518	0.122567584375068	0.0284254677298264	2.313642724603	1.93092281205422	2.75125011089917
MS	MS_Holmes Count	28051	-90.0284	33.090289	8.59362624969801	0.092787945990458	0.129963686855743	0.0991541137373681	0.160926454510518	0.0989476504825792	0.02908818751493	1.99195716273789	1.6441481040131	2.39342693834977
MS	MS_Humphreys Co	28053	-90.519097	33.161583	7.22060652793976	0.092787945990458	0.129963686855743	0.0991541137373681	0.160926454510518	0.0976179470255826	0.028999948113417	1.97492314966147	1.63042663311594	2.37254172434755
MS	MS_Issaquena Co	28055	-91.006351	32.867279	1.16075484949774	0.092787945990458	0.129963686855743	0.0991541137373681	0.160926454510518	0.0932971475055416	0.0286387303947488	1.92034079534788	1.5872544289059	2.30455732634992
MS	MS_Itawamba Cou	28057	-88.40269	34.292221	16.7096971086042	0.092787945990458	0.129963686855743	0.0991541137373681	0.160926454510518	0.0919138698879097	0.0287967062705088	1.90311326419884	1.5706915716124	2.28701176247262
MS	MS_Jackson Coun	28059	-88.660684	30.44437	53.1463667826119	0.092787945990458	0.129963686855743	0.0991541137373681	0.160926454510518	0.125807194073247	0.0267479006373745	2.36066281852182	1.99339244827514	2.77697543148723
MS	MS_Jasper Count	28061	-89.144535	31.966737	9.33667957946208	0.092787945990458	0.129963686855743	0.0991541137373681	0.160926454510518	0.10682762614098	0.0281456940524706	2.09521905321603	1.74425022212663	2.49761998000775
MS	MS_Jefferson Co	28063	-91.055531	31.714659	5.11883036021575	0.092787945990458	0.129963686855743	0.0991541137373681	0.160926454510518	0.110360752379715	0.0273666203937134	2.14282178095206	1.79485591991746	2.53991728717124
MS	MS_JeffersonDav	28065	-89.814551	31.574917	10.5013972857436	0.092787945990458	0.129963686855743	0.0991541137373681	0.160926454510518	0.112140605548675	0.0275487969759109	2.16711184625305	1.81388961095862	2.57037796336326
MS	MS_Jones County	28067	-89.16512	31.668673	37.5723654369648	0.092787945990458	0.129963686855743	0.0991541137373681	0.160926454510518	0.117377670406764	0.0277860652015244	2.23979891104174	1.87445828636395	2.65682106993099
MS	MS_Kemper Count	28069	-88.677908	32.759967	4.90372789803429	0.092787945990458	0.129963686855743	0.0991541137373681	0.160926454510518	0.0962229736556065	0.0286691114721139	1.95717303629922	1.61873581446719	2.34730818730226
MS	MS_Lafayette Co	28071	-89.526937	34.361506	30.7020701059662	0.092787945990458	0.129963686855743	0.0991541137373681	0.160926454510518	0.0973223150129937	0.0293166835370865	1.97115118103992	1.62369108472865	2.37285154747426
MS	MS_Lamar County	28073	-89.438738	31.264156	48.8628849691393	0.092787945990458	0.129963686855743	0.0991541137373681	0.160926454510518	0.122829601271446	0.027174003903995	2.31741908382252	1.9499885929291	2.73504750173011
MS	MS_Lauderdale C	28075	-88.691796	32.400679	40.0092287767264	0.092787945990458	0.129963686855743	0.0991541137373681	0.160926454510518	0.110644598327607	0.0284537812941312	2.14668153580979	1.78534401239374	2.56117350518379
MS	MS_Lawrence Cou	28077	-90.109256	31.555383	11.151730819542	0.092787945990458	0.129963686855743	0.0991541137373681	0.160926454510518	0.113330901452862	0.0274345805991751	2.18347258318978	1.82954555528408	2.58720046990502
MS	MS_Leake County	28079	-89.504736	32.725455	15.0277870380816	0.092787945990458	0.129963686855743	0.0991541137373681	0.160926454510518	0.1040818998803	0.0288772254033629	2.05878525772879	1.70425016296699	2.46702335184538
MS	MS_Lee County,	28081	-88.702989	34.274735	72.7916674753553	0.092787945990458	0.129963686855743	0.0991541137373681	0.160926454510518	0.102908479501291	0.0290216107193188	2.04336313343306	1.68927748805848	2.45150136098334
MS	MS_Leflore Coun	28083	-90.209073	33.513076	17.9444412846573	0.092787945990458	0.129963686855743	0.0991541137373681	0.160926454510518	0.0994793399801323	0.0292131617123691	1.99879966708774	1.64866276531416	2.40314604206929
MS	MS_Lincoln Coun	28085	-90.456276	31.550891	22.4176964396965	0.092787945990458	0.129963686855743	0.0991541137373681	0.160926454510518	0.118142951128135	0.0273210716319208	2.250573603059	1.88959738304237	2.6616251331836
MS	MS_Lowndes Coun	28087	-88.392697	33.515351	43.8035150896675	0.092787945990458	0.129963686855743	0.0991541137373681	0.160926454510518	0.102162689530896	0.0287237548454873	2.03360725270398	1.68421135064418	2.4358343831423
MS	MS_Madison Coun	28089	-90.098347	32.510711	55.2967112592085	0.092787945990458	0.129963686855743	0.0991541137373681	0.160926454510518	0.115431000545737	0.0286660611287432	2.21256747177393	1.84002765087787	2.63980879965905
MS	MS_Marion Count	28091	-89.829694	31.244447	17.2940366008993	0.092787945990458	0.129963686855743	0.0991541137373681	0.160926454510518	0.117158739440583	0.0269825085511464	2.23672371055183	1.88164072340179	2.64051189383516
MS	MS_Marshall Cou	28093	-89.542843	34.815764	19.1968552126252	0.092787945990458	0.129963686855743	0.0991541137373681	0.160926454510518	0.0925129972950839	0.029219949268149	1.91056026869446	1.57257488008477	2.3016444500063
MS	MS_Monroe Count	28095	-88.498114	33.925912	17.6283685564134	0.092787945990458	0.129963686855743	0.0991541137373681	0.160926454510518	0.0942403340011866	0.028868586396141	1.93215573516869	1.59496582952183	2.32144995378568
MS	MS_Montgomery C	28097	-89.682988	33.496574	9.25262526629801	0.092787945990458	0.129963686855743	0.0991541137373681	0.160926454510518	0.0958513986414738	0.0292667776631381	1.95246565484692	1.60814413658588	2.35060231472275
MS	MS_Neshoba Coun	28099	-89.117671	32.754204	19.6654033652202	0.092787945990458	0.129963686855743	0.0991541137373681	0.160926454510518	0.1045005205613	0.0288315780982318	2.06430858364841	1.70954943152237	2.47266755979426
MS	MS_Newton Count	28101	-89.128073	32.41204	14.0007060616418	0.092787945990458	0.129963686855743	0.0991541137373681	0.160926454510518	0.105318753515526	0.0285820093234391	2.07513707760962	1.72178585374017	2.48129189818635
MS	MS_Noxubee Coun	28103	-88.54983	33.13112	5.74500885751121	0.092787945990458	0.129963686855743	0.0991541137373681	0.160926454510518	0.0937295710959798	0.0287482480391884	1.92575070781385	1.59074158741548	2.31235004187653
MS	MS_Oktibbeha Co	28105	-88.828709	33.449231	41.4461483459448	0.092787945990458	0.129963686855743	0.0991541137373681	0.160926454510518	0.103520848531852	0.029014281529919	2.05140038261789	1.6963056794481	2.46061884158805
MS	MS_Panola Count	28107	-89.938355	34.350009	18.7206219216879	0.092787945990458	0.129963686855743	0.0991541137373681	0.160926454510518	0.0942876833522892	0.029302789782208	1.93275032733055	1.5907801796401	2.32841173466189
MS	MS_Pearl River	28109	-89.63173	30.641968	26.1815523338511	0.092787945990458	0.129963686855743	0.0991541137373681	0.160926454510518	0.122420410092625	0.0260239121769283	2.31152359811622	1.95937434144642	2.70965887380034
MS	MS_Perry County	28111	-88.991988	31.262821	7.10937157268081	0.092787945990458	0.129963686855743	0.0991541137373681	0.160926454510518	0.110339739452492	0.0272617971783858	2.14253625603135	1.795850545063	2.53797298902108
MS	MS_Pike County,	28113	-90.436396	31.216057	36.9250274758112	0.092787945990458	0.129963686855743	0.0991541137373681	0.160926454510518	0.123768001230932	0.0267296748806297	2.33098223284484	1.9675329639781	2.74312915764334
MS	MS_Pontotoc Cou	28115	-89.011424	34.252502	24.7943031924664	0.092787945990458	0.129963686855743	0.0991541137373681	0.160926454510518	0.0958872897296643	0.0291895195062618	1.9529199705217	1.60937783338483	2.34999933903583
MS	MS_Prentiss Cou	28117	-88.552652	34.631502	23.1930662654504	0.092787945990458	0.129963686855743	0.0991541137373681	0.160926454510518	0.0929943646555161	0.0288765264602234	1.91655971602073	1.58142982680996	2.30362420219457
MS	MS_Quitman Coun	28119	-90.262854	34.27262	6.45086083711893	0.092787945990458	0.129963686855743	0.0991541137373681	0.160926454510518	0.0889553862535049	0.0292274223661393	1.86666593268569	1.53474185815724	2.2511358482492
MS	MS_Rankin Count	28121	-90.033002	32.279373	74.3654169383418	0.092787945990458	0.129963686855743	0.0991541137373681	0.160926454510518	0.119707063697573	0.0284460765412592	2.27271767278617	1.89502346356277	2.70493742576629
MS	MS_Scott County	28123	-89.529197	32.401463	17.7886558397893	0.092787945990458	0.129963686855743	0.0991541137373681	0.160926454510518	0.107738824722732	0.0286125528598797	2.10741797396394	1.74941332671699	2.51871757340588
MS	MS_Sharkey Coun	28125	-90.859408	32.924745	3.83598411163185	0.092787945990458	0.129963686855743	0.0991541137373681	0.160926454510518	0.0969318185618713	0.0287418264816888	1.96617729065853	1.62571663157007	2.3587102983853
MS	MS_Simpson Coun	28127	-89.853775	31.916008	17.4284231045148	0.092787945990458	0.129963686855743	0.0991541137373681	0.160926454510518	0.112329610026246	0.0280371146376399	2.1697034839286	1.81031201964435	2.58095700896947
MS	MS_Smith County	28129	-89.506985	31.971849	9.6422479630404	0.092787945990458	0.129963686855743	0.0991541137373681	0.160926454510518	0.107893333816841	0.0281522030364792	2.10949186251689	1.75657723849255	2.51402370363062
MS	MS_Stone County	28131	-89.136496	30.809011	15.799424253522	0.092787945990458	0.129963686855743	0.0991541137373681	0.160926454510518	0.11741647016846	0.0267256934490705	2.2403442441757	1.8879796511007	2.64052646479131
MS	MS_Sunflower Co	28133	-90.584058	33.594123	13.7078558486032	0.092787945990458	0.129963686855743	0.0991541137373681	0.160926454510518	0.0970809396732535	0.0291002230838208	1.96807556355946	1.6234174979706	2.36613684064416
MS	MS_Tallahatchie	28135	-90.197125	33.983144	8.17579442335187	0.092787945990458	0.129963686855743	0.0991541137373681	0.160926454510518	0.0919356673773107	0.029270830532248	1.90338381072924	1.56585625296682	2.29410081389003
MS	MS_Tate County,	28137	-89.948155	34.64608	26.6066262446355	0.092787945990458	0.129963686855743	0.0991541137373681	0.160926454510518	0.0950057177875303	0.0292398173275357	1.94178427918339	1.59923922650606	2.33790729500238
MS	MS_Tippah Count	28139	-88.925793	34.767895	18.4783322144772	0.092787945990458	0.129963686855743	0.0991541137373681	0.160926454510518	0.0919478392436109	0.0290714453153384	1.90353489858531	1.56811633257416	2.29142270140791
MS	MS_Tishomingo C	28141	-88.228366	34.723482	16.8338229723405	0.092787945990458	0.129963686855743	0.0991541137373681	0.160926454510518	0.0899316537517098	0.0285868170147482	1.8786333980312	1.55181164020964	2.25587505805482
MS	MS_Tunica Count	28143	-90.348008	34.709638	7.73456444768243	0.092787945990458	0.129963686855743	0.0991541137373681	0.160926454510518	0.0873732913011103	0.0290880042806281	1.84739640455394	1.51963460760143	2.22694847635511
MS	MS_Union County	28145	-89.007903	34.484262	26.6856769594873	0.092787945990458	0.129963686855743	0.0991541137373681	0.160926454510518	0.095330884379087	0.0291649784695372	1.94588598769449	1.60358514531725	2.34154369397459
MS	MS_Walthall Cou	28147	-90.121389	31.151622	13.6372324586588	0.092787945990458	0.129963686855743	0.0991541137373681	0.160926454510518	0.117200905177018	0.0266968200612557	2.23731573962631	1.88567781980434	2.63663869957551
MS	MS_Warren Count	28149	-90.845245	32.325884	28.3146783764771	0.092787945990458	0.129963686855743	0.0991541137373681	0.160926454510518	0.113097986395297	0.0282590591733276	2.18026377506497	1.8168474347716	2.59648366993961
MS	MS_Washington C	28151	-91.010964	33.37108	22.2686518109854	0.092787945990458	0.129963686855743	0.0991541137373681	0.160926454510518	0.101195791429856	0.0288392189332869	2.02101200456585	1.67201828398884	2.42310894075699
MS	MS_Wayne County	28153	-88.659321	31.650101	9.57874742518673	0.092787945990458	0.129963686855743	0.0991541137373681	0.160926454510518	0.108009924557028	0.0277221875462005	2.11105782360975	1.76296488272653	2.50922028034007
MS	MS_Webster Coun	28155	-89.226172	33.582221	8.83589466841753	0.092787945990458	0.129963686855743	0.0991541137373681	0.160926454510518	0.0943905499891009	0.0292141882051999	1.934042564086	1.59285074507452	2.32861820465085
MS	MS_Wilkinson Co	28157	-91.238269	31.121531	4.84515158590068	0.092787945990458	0.129963686855743	0.0991541137373681	0.160926454510518	0.115814563965706	0.0262716843345039	2.21791303670955	1.87386061831986	2.60796123413999
MS	MS_Winston Coun	28159	-89.042843	33.084925	11.3618933027684	0.092787945990458	0.129963686855743	0.0991541137373681	0.160926454510518	0.0987454878290877	0.0289854479977957	1.98936016437428	1.64304593404756	2.38892427723372
MS	MS_Yalobusha Co	28161	-89.693557	34.080595	9.44371356239729	0.092787945990458	0.129963686855743	0.0991541137373681	0.160926454510518	0.0921265222612799	0.029343144334421	1.90575392731459	1.56712232428828	2.29786948852747
MS	MS_Yazoo County	28163	-90.380241	32.82849	12.2707821916248	0.092787945990458	0.129963686855743	0.0991541137373681	0.160926454510518	0.103221715347957	0.0288568775190994	2.04747129627393	1.69469629613194	2.45373681565081
MO	MO_Adair County	29001	-92.582446	40.19566	17.186229673816	0.0344258131673224	0.0627835376427857	0.0306422234022059	0.0915316911348759	0.0971998164345923	0.0285177710128676	1.96958983827506	1.63113234076045	2.35935261236462
MO	MO_Andrew Count	29003	-94.818293	39.922565	15.6659025556359	0.0344258131673224	0.0627835376427857	0.0306422234022059	0.0915316911348759	0.0939299907452991	0.028731853046144	1.92826205126954	1.59308636529565	2.31500071581299
MO	MO_Atchison Cou	29005	-95.437688	40.421105	3.62761824767426	0.0344258131673224	0.0627835376427857	0.0306422234022059	0.0915316911348759	0.0881476852426626	0.0284124104018647	1.85680914364758	1.53481871217775	2.22833126238856
MO	MO_Audrain Coun	29007	-91.821071	39.205358	14.0670672176068	0.0344258131673224	0.0627835376427857	0.0306422234022059	0.0915316911348759	0.0914713272862443	0.0285204271221834	1.89762687992488	1.5689128905469	2.2767659204394
MO	MO_Barry County	29009	-93.862744	36.735065	17.4701629289351	0.0344258131673224	0.0627835376427857	0.0306422234022059	0.0915316911348759	0.0774812723874788	0.0291635150747411	1.73035765059735	1.41839312936997	2.0927777485018
MO	MO_Barton Count	29011	-94.308903	37.495228	7.60454683533587	0.0344258131673224	0.0627835376427857	0.0306422234022059	0.0915316911348759	0.0770330994761443	0.0293297485426172	1.72519387512848	1.41232929638277	2.08901747841848
MO	MO_Bates County	29013	-94.362322	38.276163	7.33341893508282	0.0344258131673224	0.0627835376427857	0.0306422234022059	0.0915316911348759	0.081259016667167	0.0293199190056963	1.77435940589416	1.45454763820662	2.14578818080486
MO	MO_Benton Count	29015	-93.308948	38.302689	9.97538873353785	0.0344258131673224	0.0627835376427857	0.0306422234022059	0.0915316911348759	0.0837623152153294	0.0295434642167968	1.80398827818018	1.47767393871062	2.18312631120336
MO	MO_Bollinger Co	29017	-89.998323	37.338242	7.54104742633661	0.0344258131673224	0.0627835376427857	0.0306422234022059	0.0915316911348759	0.081481273651453	0.0281882548275282	1.77697476088383	1.46824781694899	2.13344457365603
MO	MO_Boone County	29019	-92.321523	38.959866	100.807452365338	0.0344258131673224	0.0627835376427857	0.0306422234022059	0.0915316911348759	0.103833233091941	0.029010111687196	2.05550966554742	1.69990452571634	2.46527322346612
MO	MO_Buchanan Cou	29021	-94.821954	39.750602	81.3589106810339	0.0344258131673224	0.0627835376427857	0.0306422234022059	0.0915316911348759	0.10439373058288	0.0287903105556932	2.06289851222754	1.70880077240513	2.47042583990349
MO	MO_Butler Count	29023	-90.413589	36.75379	23.462948347608	0.0344258131673224	0.0627835376427857	0.0306422234022059	0.0915316911348759	0.0854926009887782	0.0287732179768467	1.82468930216095	1.50336808468877	2.1963888367364
MO	MO_Caldwell Cou	29025	-93.994816	39.664765	8.10387185365406	0.0344258131673224	0.0627835376427857	0.0306422234022059	0.0915316911348759	0.0902293714147066	0.0290145583355634	1.88229462868047	1.55043351698543	2.26614366361028
MO	MO_Callaway Cou	29027	-91.993447	38.802239	20.3896752773728	0.0344258131673224	0.0627835376427857	0.0306422234022059	0.0915316911348759	0.0915233684470043	0.0287489432120862	1.89827142558024	1.56702667784336	2.28076073851509
MO	MO_Camden Count	29029	-92.749496	38.072828	25.2199850573182	0.0344258131673224	0.0627835376427857	0.0306422234022059	0.0915316911348759	0.0881968608624821	0.0294110327556141	1.85740811358734	1.52486295778259	2.2430361884344
MO	MO_Cape Girarde	29031	-89.60625	37.353894	51.9370339712178	0.0344258131673224	0.0627835376427857	0.0306422234022059	0.0915316911348759	0.093004895187446	0.0282146346246589	1.91669112289938	1.58867752923987	2.294287325314
MO	MO_Carroll Coun	29033	-93.495631	39.410155	4.77109445305756	0.0344258131673224	0.0627835376427857	0.0306422234022059	0.0915316911348759	0.0867282370730088	0.0291994866161521	1.83958381182089	1.51175874849878	2.2194919694959
MO	MO_Carter Count	29035	-90.897277	36.949427	4.5371104138298	0.0344258131673224	0.0627835376427857	0.0306422234022059	0.0915316911348759	0.0770626638798313	0.0287276331796475	1.72553414465125	1.4185639008901	2.08139713319556
MO	MO_Cass County,	29037	-94.423526	38.746895	58.1188458330577	0.0344258131673224	0.0627835376427857	0.0306422234022059	0.0915316911348759	0.0964769707784119	0.0292278590149296	1.96039585232639	1.6153997547727	2.35916611782006
MO	MO_Cedar County	29039	-93.895022	37.767996	11.1128010406281	0.0344258131673224	0.0627835376427857	0.0306422234022059	0.0915316911348759	0.0807229525674123	0.0294976761510038	1.76806360155441	1.44736479029705	2.14091831955984
MO	MO_Chariton Cou	29041	-92.934967	39.486626	3.73186585633597	0.0344258131673224	0.0627835376427857	0.0306422234022059	0.0915316911348759	0.0863784622917817	0.0290870790927826	1.83535813552259	1.5092942111124	2.21304845175293
MO	MO_Christian Co	29043	-93.262511	37.025687	60.6404931460373	0.0344258131673224	0.0627835376427857	0.0306422234022059	0.0915316911348759	0.0879065914120247	0.029283257118545	1.85387471387347	1.52316411492994	2.23716048699981
MO	MO_Clark County	29045	-91.704732	40.413068	5.12635410483815	0.0344258131673224	0.0627835376427857	0.0306422234022059	0.0915316911348759	0.0913621695633491	0.0282960255693438	1.89627547358302	1.57014559900393	2.27202332044037
MO	MO_Clay County,	29047	-94.49392	39.251395	235.862234609224	0.0344258131673224	0.0627835376427857	0.0306422234022059	0.0915316911348759	0.112351381695059	0.0290797208942677	2.17000216936216	1.79815113831284	2.5976475826365
MO	MO_Clinton Coun	29049	-94.370131	39.602093	18.5866799602409	0.0344258131673224	0.0627835376427857	0.0306422234022059	0.0915316911348759	0.0938054871169394	0.0289898482367349	1.92670167276424	1.5889515728702	2.3169249557663
MO	MO_Cole County,	29051	-92.218634	38.552393	74.2436634967294	0.0344258131673224	0.0627835376427857	0.0306422234022059	0.0915316911348759	0.0991637264119405	0.0290120947517216	1.99473575788012	1.64739029466053	2.39549629557882
MO	MO_Cooper Count	29053	-92.772604	38.909615	11.9903167680512	0.0344258131673224	0.0627835376427857	0.0306422234022059	0.0915316911348759	0.0885665936887959	0.0292797543197331	1.86191629511432	1.53011021089812	2.24639295140635
MO	MO_Crawford Cou	29055	-91.322802	38.059819	12.4163868866689	0.0344258131673224	0.0627835376427857	0.0306422234022059	0.0915316911348759	0.0858529251854325	0.0281301901906804	1.82902308268987	1.51377517478067	2.1924770658976
MO	MO_Dade County,	29057	-93.829944	37.415613	5.76552571552018	0.0344258131673224	0.0627835376427857	0.0306422234022059	0.0915316911348759	0.07565182529516	0.0294460243739445	1.7093538263931	1.39763414101072	2.07220937624439
MO	MO_Dallas Count	29059	-93.067095	37.643825	12.0040294680608	0.0344258131673224	0.0627835376427857	0.0306422234022059	0.0915316911348759	0.0811496142659558	0.0294770765799061	1.77307312915802	1.45186212689175	2.14643787247163
MO	MO_Daviess Coun	29061	-93.983258	39.942683	5.6159532901526	0.0344258131673224	0.0627835376427857	0.0306422234022059	0.0915316911348759	0.0902436089087096	0.0288031225988461	1.88246985364077	1.55282603895021	2.26334889270412
MO	MO_DeKalb Count	29063	-94.340504	39.81961	11.3772199359484	0.0344258131673224	0.0627835376427857	0.0306422234022059	0.0915316911348759	0.0924183460591808	0.028876182241362	1.90938229370189	1.57524532211649	2.29536092038515
MO	MO_Dent County,	29065	-91.542131	37.630684	7.96857046232026	0.0344258131673224	0.0627835376427857	0.0306422234022059	0.0915316911348759	0.0812567679246193	0.0286669544412209	1.77433295952287	1.46111966791957	2.13688935161573
MO	MO_Douglas Coun	29067	-92.588247	36.939746	6.2488532119159	0.0344258131673224	0.0627835376427857	0.0306422234022059	0.0915316911348759	0.0747621276668055	0.0291116865707326	1.69921064141279	1.39221497706294	2.05604395361901
MO	MO_Dunklin Coun	29069	-90.059209	36.326743	20.556957587202	0.0344258131673224	0.0627835376427857	0.0306422234022059	0.0915316911348759	0.0841027613226832	0.0289343766456837	1.80804700396562	1.4873902563226	2.17942607372443
MO	MO_Franklin Cou	29071	-90.999826	38.432966	43.1799985258288	0.0344258131673224	0.0627835376427857	0.0306422234022059	0.0915316911348759	0.0957694631668162	0.0272341614962001	1.95142880453012	1.62951576881824	2.31992980203318
MO	MO_Gasconade Co	29073	-91.491625	38.45363	10.8249560574744	0.0344258131673224	0.0627835376427857	0.0306422234022059	0.0915316911348759	0.0868231381921465	0.0281593599835739	1.84073161359026	1.52358681100907	2.20632929997842
MO	MO_Gentry Count	29075	-94.439143	40.199987	5.1583348908663	0.0344258131673224	0.0627835376427857	0.0306422234022059	0.0915316911348759	0.0907566193951174	0.0286101733820978	1.88879197849736	1.56032893286443	2.26788624975153
MO	MO_Greene Count	29077	-93.3083	37.193837	166.943607157864	0.0344258131673224	0.0627835376427857	0.0306422234022059	0.0915316911348759	0.09785145842658	0.0293718112456017	1.97790642356641	1.62890298728183	2.38144149860382
MO	MO_Grundy Count	29079	-93.595469	40.091968	8.68268643840563	0.0344258131673224	0.0627835376427857	0.0306422234022059	0.0915316911348759	0.0934124236444455	0.0286375993609554	1.92178183786156	1.5885108610165	2.30619699217993
MO	MO_Harrison Cou	29081	-94.000823	40.313851	4.43871008310791	0.0344258131673224	0.0627835376427857	0.0306422234022059	0.0915316911348759	0.0914789718539041	0.0284341155647956	1.89772154970773	1.56991783797229	2.27564674451654
MO	MO_Henry County	29083	-93.736873	38.394758	11.5017367496797	0.0344258131673224	0.0627835376427857	0.0306422234022059	0.0915316911348759	0.0846714793501057	0.0295244752334283	1.81484280518776	1.48717092897862	2.19542162985226
MO	MO_Hickory Coun	29085	-93.330251	37.910659	8.94906455684639	0.0344258131673224	0.0627835376427857	0.0306422234022059	0.0915316911348759	0.0809363700519255	0.0295493699609729	1.7705680177262	1.44898971137708	2.14452071904671
MO	MO_Holt County,	29087	-95.199972	40.092393	3.62405202356031	0.0344258131673224	0.0627835376427857	0.0306422234022059	0.0915316911348759	0.0871672792382848	0.0285628998022185	1.84489851794962	1.52296604125539	2.21673615801126
MO	MO_Howard Count	29089	-92.705762	39.139325	8.20562894787087	0.0344258131673224	0.0627835376427857	0.0306422234022059	0.0915316911348759	0.0879638531246	0.0291760250819392	1.85457134161933	1.52488387591392	2.23645892742732
MO	MO_Howell Count	29091	-91.873823	36.793133	16.6839894798946	0.0344258131673224	0.0627835376427857	0.0306422234022059	0.0915316911348759	0.0805949445851709	0.028936255703891	1.76656276061603	1.45172271006325	2.13157175893058
MO	MO_Iron County,	29093	-90.711599	37.571851	7.08087721751415	0.0344258131673224	0.0627835376427857	0.0306422234022059	0.0915316911348759	0.0816616220063354	0.028030801181932	1.77909914747931	1.47168161752927	2.13375466417751
MO	MO_Jackson Coun	29095	-94.446137	39.010332	440.524971663245	0.0344258131673224	0.0627835376427857	0.0306422234022059	0.0915316911348759	0.118467690997945	0.0291642682914881	2.2551576135258	1.87092556469907	2.69650200758556
MO	MO_Jasper Count	29097	-94.443436	37.128993	73.0389143760886	0.0344258131673224	0.0627835376427857	0.0306422234022059	0.0915316911348759	0.0891714673941331	0.0292038692401332	1.86930968094429	1.53726249322272	2.25385322403079
MO	MO_Jefferson Co	29099	-90.475744	38.340593	130.856165363638	0.0344258131673224	0.0627835376427857	0.0306422234022059	0.0915316911348759	0.105196196137773	0.0262424217564789	2.07351240049806	1.74740755668999	2.44411404187934
MO	MO_Johnson Coun	29101	-93.770312	38.757209	25.0554437885345	0.0344258131673224	0.0627835376427857	0.0306422234022059	0.0915316911348759	0.0912291332408865	0.0294525924568924	1.89462944112463	1.55639410254846	2.28659986564605
MO	MO_Knox County,	29103	-92.150669	40.151668	3.01613522181216	0.0344258131673224	0.0627835376427857	0.0306422234022059	0.0915316911348759	0.0886131303314515	0.028506170163416	1.86248431493071	1.53872987551186	2.23617007470471
MO	MO_Laclede Coun	29105	-92.65456	37.669645	17.9585658716444	0.0344258131673224	0.0627835376427857	0.0306422234022059	0.0915316911348759	0.0840081616778027	0.0293605188528045	1.8069185030288	1.48205550845588	2.18399339365812
MO	MO_Lafayette Co	29107	-93.840082	39.056329	19.7661921861367	0.0344258131673224	0.0627835376427857	0.0306422234022059	0.0915316911348759	0.0914894993583833	0.0293483739869977	1.89785192750511	1.56027228038051	2.28882985079898
MO	MO_Lawrence Cou	29109	-93.797074	37.035398	24.1415954586501	0.0344258131673224	0.0627835376427857	0.0306422234022059	0.0915316911348759	0.0810653265164482	0.0293165789283857	1.77208262283822	1.45262952376116	2.14310923933074
MO	MO_Lewis County	29111	-91.649082	40.085505	7.38829460538639	0.0344258131673224	0.0627835376427857	0.0306422234022059	0.0915316911348759	0.091885943854047	0.0283418823520528	1.90276669437119	1.5752656781805	2.28012696166438
MO	MO_Lincoln Coun	29113	-90.928671	39.003625	35.5771501749283	0.0344258131673224	0.0627835376427857	0.0306422234022059	0.0915316911348759	0.0970463013214274	0.0270619748551563	1.96763450135078	1.64553310724525	2.33591521149817
MO	MO_Linn County,	29115	-93.065191	39.796774	7.40520413829024	0.0344258131673224	0.0627835376427857	0.0306422234022059	0.0915316911348759	0.0910039450925864	0.0288937091213338	1.8918457303257	1.55994341150789	2.27542722906876
MO	MO_Livingston C	29117	-93.554324	39.795916	10.9174820869832	0.0344258131673224	0.0627835376427857	0.0306422234022059	0.0915316911348759	0.0928012761829083	0.028923834433298	1.91415145563348	1.57884494715378	2.30153202880059
MO	MO_McDonald Cou	29119	-94.39808	36.618064	16.3364000471023	0.0344258131673224	0.0627835376427857	0.0306422234022059	0.0915316911348759	0.0762784591359719	0.0290451887143821	1.71652590658395	1.40770355923111	2.07520197932651
MO	MO_Macon County	29121	-92.51033	39.798522	7.1829260776893	0.0344258131673224	0.0627835376427857	0.0306422234022059	0.0915316911348759	0.0907801091173571	0.0287946218809424	1.88908184547965	1.55861580185901	2.27083778665372
MO	MO_Madison Coun	29123	-90.300055	37.535795	9.37866627935196	0.0344258131673224	0.0627835376427857	0.0306422234022059	0.0915316911348759	0.0832151172016376	0.027915791503472	1.79747939457932	1.48873403273157	2.15330671196858
MO	MO_Maries Count	29125	-91.878062	38.171917	6.33559371122832	0.0344258131673224	0.0627835376427857	0.0306422234022059	0.0915316911348759	0.082390779191365	0.0287708739979324	1.78770809177939	1.47157056102838	2.15372607716692
MO	MO_Marion Count	29127	-91.455661	39.740805	24.8057435680863	0.0344258131673224	0.0627835376427857	0.0306422234022059	0.0915316911348759	0.097214780998723	0.0281881877791381	1.96978052289824	1.63493285974572	2.35475669211819
MO	MO_Mercer Count	29129	-93.575859	40.418591	3.06788183153864	0.0344258131673224	0.0627835376427857	0.0306422234022059	0.0915316911348759	0.0909638148030347	0.0282255040333449	1.89134998088917	1.56664089349646	2.26536943434789
MO	MO_Miller Count	29131	-92.507085	38.247837	16.4864561865317	0.0344258131673224	0.0627835376427857	0.0306422234022059	0.0915316911348759	0.0868814214562511	0.0292738400150532	1.84143680567902	1.51257792699403	2.2226694188906
MO	MO_Mississippi	29133	-89.365459	36.857051	11.8639935112194	0.0344258131673224	0.0627835376427857	0.0306422234022059	0.0915316911348759	0.0817236223676191	0.028612134366442	1.77982992310375	1.46640511311294	2.14248214187856
MO	MO_Moniteau Cou	29135	-92.616373	38.628938	14.8699966032483	0.0344258131673224	0.0627835376427857	0.0306422234022059	0.0915316911348759	0.0882908945248158	0.0292738840745943	1.85855387762465	1.5272824644725	2.24242965765904
MO	MO_Monroe Count	29137	-91.973958	39.520553	4.97935819445519	0.0344258131673224	0.0627835376427857	0.0306422234022059	0.0915316911348759	0.0878617563687009	0.0286304788096337	1.85332940535003	1.52952760321637	2.22738143069846
MO	MO_Montgomery C	29139	-91.468473	38.950802	8.22898459212313	0.0344258131673224	0.0627835376427857	0.0306422234022059	0.0915316911348759	0.0878377077213837	0.028048448782698	1.85303696321408	1.53538629502039	2.21891187781399
MO	MO_Morgan Count	29141	-92.850304	38.381506	12.9721526755121	0.0344258131673224	0.0627835376427857	0.0306422234022059	0.0915316911348759	0.0859717070329317	0.0294248690788679	1.83045345812592	1.50158401484999	2.21208819174944
MO	MO_New Madrid C	29143	-89.65871	36.605307	9.44471994060872	0.0344258131673224	0.0627835376427857	0.0306422234022059	0.0915316911348759	0.0802420950813016	0.0287859253538476	1.7624308269491	1.4496851284585	2.12476980395114
MO	MO_Newton Count	29145	-94.41138	36.921798	35.8773118772745	0.0344258131673224	0.0627835376427857	0.0306422234022059	0.0915316911348759	0.0827342371184808	0.0291572622762062	1.79177429319139	1.47113384753333	2.16369968978993
MO	MO_Nodaway Coun	29147	-94.867916	40.352749	9.71709443179766	0.0344258131673224	0.0627835376427857	0.0306422234022059	0.0915316911348759	0.0935865646758075	0.0285316676965929	1.92396030946717	1.59153696464302	2.3071772244869
MO	MO_Oregon Count	29149	-91.464771	36.618129	5.13518178647286	0.0344258131673224	0.0627835376427857	0.0306422234022059	0.0915316911348759	0.0752098659976219	0.0288835279599813	1.70430935004791	1.39881250792626	2.05893676106442
MO	MO_Osage County	29151	-91.883136	38.453819	8.56934183162698	0.0344258131673224	0.0627835376427857	0.0306422234022059	0.0915316911348759	0.085216685636493	0.0286960208319968	1.82137608603802	1.50131353541741	2.19150364178484
MO	MO_Ozark County	29153	-92.424289	36.62309	4.69071367597815	0.0344258131673224	0.0627835376427857	0.0306422234022059	0.0915316911348759	0.0722303832662975	0.0288766032972449	1.67060118597883	1.36997847260341	2.01985818814821
MO	MO_Pemiscot Cou	29155	-89.748715	36.181794	11.9083993510958	0.0344258131673224	0.0627835376427857	0.0306422234022059	0.0915316911348759	0.0808733141963305	0.028923902595314	1.7698277842362	1.45465162578975	2.13517444777732
MO	MO_Perry County	29157	-89.857097	37.713672	15.2559271427496	0.0344258131673224	0.0627835376427857	0.0306422234022059	0.0915316911348759	0.0866559270063411	0.0276687167937986	1.83870961163809	1.52697041391685	2.19720346255481
MO	MO_Pettis Count	29159	-93.246549	38.702201	23.8164972225015	0.0344258131673224	0.0627835376427857	0.0306422234022059	0.0915316911348759	0.0909904379091586	0.0294691793397989	1.89167885823803	1.55368305925616	2.28343071544184
MO	MO_Phelps Count	29161	-91.748715	37.942882	25.5215905748663	0.0344258131673224	0.0627835376427857	0.0306422234022059	0.0915316911348759	0.088851002438233	0.0287170545285637	1.86538982779266	1.53901416284787	2.2424757724979
MO	MO_Pike County,	29163	-91.156139	39.363535	10.3183758979441	0.0344258131673224	0.0627835376427857	0.0306422234022059	0.0915316911348759	0.0909853637251112	0.0276952007193442	1.89161617305465	1.57254397416416	2.25816636557824
MO	MO_Platte Count	29165	-94.684698	39.262166	94.3593731592165	0.0344258131673224	0.0627835376427857	0.0306422234022059	0.0915316911348759	0.103141859808188	0.0289803268691202	2.04642337348258	1.69238975908388	2.45439333829099
MO	MO_Polk County,	29167	-93.404415	37.601813	19.3192156364391	0.0344258131673224	0.0627835376427857	0.0306422234022059	0.0915316911348759	0.0832186070837658	0.0295105400525516	1.79752084914225	1.47246771318995	2.17518971286411
MO	MO_Pulaski Coun	29169	-92.1773	37.824257	36.8338557866427	0.0344258131673224	0.0627835376427857	0.0306422234022059	0.0915316911348759	0.0900578132945823	0.0291094275840252	1.88018419725695	1.54761261732157	2.26505648792633
MO	MO_Putnam Count	29171	-92.979269	40.480842	3.48880972416083	0.0344258131673224	0.0627835376427857	0.0306422234022059	0.0915316911348759	0.0914424796480405	0.0281626553253245	1.89726966545103	1.57243322442177	2.2712695937348
MO	MO_Ralls County	29173	-91.468633	39.57958	8.2265299445192	0.0344258131673224	0.0627835376427857	0.0306422234022059	0.0915316911348759	0.0905294197974704	0.0281697790988039	1.88599005973617	1.56260027557535	2.25842988971371
MO	MO_Randolph Cou	29175	-92.451935	39.412906	19.592875080618	0.0344258131673224	0.0627835376427857	0.0306422234022059	0.0915316911348759	0.0941147601080719	0.0289564633220519	1.93057951262453	1.59265529830535	2.32090563698571
MO	MO_Ray County,	29177	-94.06127	39.335641	15.4933457709482	0.0344258131673224	0.0627835376427857	0.0306422234022059	0.0915316911348759	0.0915453212917706	0.0291894646392365	1.8985433686157	1.56255993858332	2.2873574477927
MO	MO_Reynolds Cou	29179	-90.972986	37.336586	2.9723117705925	0.0344258131673224	0.0627835376427857	0.0306422234022059	0.0915316911348759	0.0767454414011732	0.0284637099158969	1.72188579570366	1.41803701547341	2.07368409444963
MO	MO_Ripley Count	29181	-90.791802	36.627212	8.12164084701236	0.0344258131673224	0.0627835376427857	0.0306422234022059	0.0915316911348759	0.0788649360493551	0.0288648293566413	1.74637525230475	1.43510098686998	2.10729642409702
MO	MO_St. Charles	29183	-90.659755	38.776604	261.518092683665	0.0344258131673224	0.0627835376427857	0.0306422234022059	0.0915316911348759	0.114167830295951	0.0262455029641128	2.1950323668585	1.85406613202606	2.58168618784005
MO	MO_St. Clair Co	29185	-93.765606	38.056009	5.16874326757885	0.0344258131673224	0.0627835376427857	0.0306422234022059	0.0915316911348759	0.0789121486419466	0.029538871528519	1.74692380565012	1.42885792492839	2.11699031145614
MO	MO_Ste. Genevie	29186	-90.168495	37.939468	13.5745578909872	0.0344258131673224	0.0627835376427857	0.0306422234022059	0.0915316911348759	0.0870087926992435	0.0271414916326864	1.84297864297545	1.5362071096234	2.19478954303415
MO	MO_St. Francois	29187	-90.492254	37.835573	57.361000932482	0.0344258131673224	0.0627835376427857	0.0306422234022059	0.0915316911348759	0.0956727340192413	0.0274442110486207	1.95020529081732	1.62614021272678	2.32156583667478
MO	MO_St. Louis Co	29189	-90.386218	38.647121	733.111316561808	0.0462410677121112	0.123774246910946	0.0915846663733758	0.154759072409577	0.124108875994161	0.0261549269881689	2.33592391404866	1.97921690170271	2.73930140256753
MO	MO_Saline Count	29195	-93.204898	39.111933	11.4933755575097	0.0344258131673224	0.0627835376427857	0.0306422234022059	0.0915316911348759	0.0892412051209989	0.0293272232233405	1.8701635339187	1.53669824210093	2.25658105521285
MO	MO_Schuyler Cou	29197	-92.521984	40.461815	5.83825928379551	0.0344258131673224	0.0627835376427857	0.0306422234022059	0.0915316911348759	0.0928957765257395	0.0282722247840598	1.91532980370291	1.58687826216672	2.2935499211142
MO	MO_Scotland Cou	29199	-92.146652	40.448001	4.30847822685624	0.0344258131673224	0.0627835376427857	0.0306422234022059	0.0915316911348759	0.0911268393128617	0.0283258088953993	1.89336452392464	1.56731092865621	2.26910455434563
MO	MO_Scott County	29201	-89.577839	37.014498	34.6899024679201	0.0344258131673224	0.0627835376427857	0.0306422234022059	0.0915316911348759	0.0888574074203246	0.0285284227326173	1.86546811018483	1.54106988238757	2.23991358842805
MO	MO_Shannon Coun	29203	-91.429472	37.069627	3.14019015615301	0.0344258131673224	0.0627835376427857	0.0306422234022059	0.0915316911348759	0.0750334426179793	0.0288363501741122	1.70229888555745	1.39754903727136	2.05599100286339
MO	MO_Shelby Count	29205	-92.077052	39.761774	4.55683974458843	0.0344258131673224	0.0627835376427857	0.0306422234022059	0.0915316911348759	0.0885565817535584	0.0286408737191288	1.86179410821105	1.5367164052523	2.23726729949876
MO	MO_Stoddard Cou	29207	-89.969639	36.850777	13.5183861992503	0.0344258131673224	0.0627835376427857	0.0306422234022059	0.0915316911348759	0.0827894149431622	0.0286717783016165	1.79242820716153	1.47664116231109	2.15781515863421
MO	MO_Stone County	29209	-93.438433	36.717605	24.1446857203851	0.0344258131673224	0.0627835376427857	0.0306422234022059	0.0915316911348759	0.0795977397839231	0.0291124362823935	1.75490452746128	1.43994801697577	2.12048173068406
MO	MO_Sullivan Cou	29211	-93.103734	40.217733	3.60866692467337	0.0344258131673224	0.0627835376427857	0.0306422234022059	0.0915316911348759	0.0902815270682823	0.0284824361012104	1.88293658447478	1.55663375716399	2.25934595265458
MO	MO_Taney County	29213	-93.189979	36.656706	33.1433790738353	0.0344258131673224	0.0627835376427857	0.0306422234022059	0.0915316911348759	0.0815553659175631	0.0290189720341476	1.77784728312688	1.46057927609555	2.14572563839024
MO	MO_Texas County	29215	-91.968488	37.328457	8.31507336200503	0.0344258131673224	0.0627835376427857	0.0306422234022059	0.0915316911348759	0.079247392242829	0.0290285071274462	1.75082275327906	1.43728496639277	2.11463351686929
MO	MO_Vernon Count	29217	-94.340355	37.835598	9.48431256762681	0.0344258131673224	0.0627835376427857	0.0306422234022059	0.0915316911348759	0.0799875645551081	0.0293433336458294	1.7594548534563	1.44153844665983	2.12886210363622
MO	MO_Warren Count	29219	-91.10358	38.788663	31.4422190412847	0.0344258131673224	0.0627835376427857	0.0306422234022059	0.0915316911348759	0.0950749959899983	0.0273534692271277	1.94265761092411	1.62057348901573	2.31163954383064
MO	MO_Washington C	29221	-90.785675	37.953147	12.5223598875849	0.0344258131673224	0.0627835376427857	0.0306422234022059	0.0915316911348759	0.0861031248573653	0.0274995578237818	1.83203699835955	1.52295755229349	2.18722137829191
MO	MO_Wayne County	29223	-90.512622	37.107087	6.42048423465964	0.0344258131673224	0.0627835376427857	0.0306422234022059	0.0915316911348759	0.0796154973016604	0.0285100021612242	1.75511160909214	1.4461622022579	2.11261101484667
MO	MO_Webster Coun	29225	-92.907363	37.263337	25.7461944755242	0.0344258131673224	0.0627835376427857	0.0306422234022059	0.0915316911348759	0.0835968133480413	0.0293353368466874	1.80201773450044	1.47810905136818	2.17798128074213
MO	MO_Worth County	29227	-94.438797	40.482258	2.91345757799371	0.0344258131673224	0.0627835376427857	0.0306422234022059	0.0915316911348759	0.0900991232930377	0.0283757917660678	1.88069220833882	1.55582872870541	2.25525966847471
MO	MO_Wright Count	29229	-92.429174	37.192204	10.3351929417908	0.0344258131673224	0.0627835376427857	0.0306422234022059	0.0915316911348759	0.0787708606877927	0.0291835293192541	1.74528260611225	1.43098746300025	2.11031181393272
MO	MO_St. Louis Ci	29510	-90.252991	38.623609	1754.39089544108	0.0203920850201725	0.140820904899862	0.105994854302333	0.172030034821433	0.134176987496042	0.0275061867489562	2.48548928718797	2.09312495156453	2.93092185461215
MT	MT_Beaverhead C	30001	-112.696186	45.221056	0.654987759523376	NA	NA	NA	NA	0.0756093468730075	0.0367702953433169	1.70886848211015	1.32707697201502	2.17038992198197
MT	MT_Big Horn Cou	30003	-107.502778	45.565831	1.02547916885654	NA	NA	NA	NA	0.0847199015449215	0.0364105057713859	1.81542232447388	1.41831046966087	2.29301204156369
MT	MT_Blaine Count	30005	-108.899086	48.441261	0.608530032974021	NA	NA	NA	NA	0.0807880631893891	0.0375826649254698	1.76882737362706	1.3685514383166	2.25378814947745
MT	MT_Broadwater C	30007	-111.535578	46.302846	1.94369170892756	NA	NA	NA	NA	0.0809212572894992	0.0370975162736764	1.77039058229528	1.37450592090834	2.24882258950998
MT	MT_Carbon Count	30009	-109.084478	45.321484	2.00796341349884	NA	NA	NA	NA	0.0853139979154061	0.0365878019531111	1.82254409201669	1.42243541395191	2.30406797523816
MT	MT_Carter Count	30011	-104.523733	45.679127	0.144366893482343	NA	NA	NA	NA	0.0822602775775075	0.0360430136814135	1.78616494596562	1.39774616929564	2.2528360710784
MT	MT_Cascade Coun	30013	-111.306258	47.491839	11.5850211713007	NA	NA	NA	NA	0.0885855489897439	0.0373703281564519	1.86214764483221	1.44726380361091	2.36283804044373
MT	MT_Chouteau Cou	30015	-110.403274	47.956366	0.5443115625462	NA	NA	NA	NA	0.0787660976009003	0.0374920833037153	1.74522729886185	1.35008257606162	2.22410777066821
MT	MT_Custer Count	30017	-105.817008	46.403369	1.16053366788466	NA	NA	NA	NA	0.0859520860225162	0.0366165676983411	1.83021712191177	1.4284825349241	2.31365812723504
MT	MT_Daniels Coun	30019	-105.43032	48.783416	0.457399336773988	NA	NA	NA	NA	0.0830927833387276	0.0375028264165789	1.79602671676105	1.39162576956632	2.28537072639353
MT	MT_Dawson Count	30021	-104.750559	47.134482	1.39537328131714	NA	NA	NA	NA	0.0870135252545573	0.0368704908125486	1.84303594997866	1.43652748534056	2.33266321721625
MT	MT_Deer Lodge C	30023	-112.954087	46.137755	4.76070953138368	NA	NA	NA	NA	0.0814491027409582	0.0369440777830843	1.77659601385873	1.38108995128467	2.25410520195016
MT	MT_Fallon Count	30025	-104.309448	46.358863	0.677021146162262	NA	NA	NA	NA	0.0854945099450351	0.0364444387058982	1.82471224120879	1.42564716895244	2.30460142534756
MT	MT_Fergus Count	30027	-109.417095	47.097548	0.980672550826344	NA	NA	NA	NA	0.0818075749591826	0.0372634950091419	1.78081981004898	1.38146813055747	2.26369368540947
MT	MT_Flathead Cou	30029	-114.279524	48.247204	7.62464167472892	NA	NA	NA	NA	0.0811899532672577	0.0370073497991556	1.77354732323566	1.37797095488195	2.25134033894903
MT	MT_Gallatin Cou	30031	-111.128283	45.682805	17.4448844426562	NA	NA	NA	NA	0.0915715225156455	0.0369337080581298	1.89886797798314	1.48195496504058	2.40037125762968
MT	MT_Garfield Cou	30033	-106.97783	47.299773	0.100196004065107	NA	NA	NA	NA	0.0793762769450353	0.0371366114703376	1.75232349111302	1.35929206925453	2.22767047807841
MT	MT_Glacier Coun	30035	-112.799156	48.60292	1.74838633712114	NA	NA	NA	NA	0.0783430894352171	0.0374087778280183	1.7403208671299	1.34685444501188	2.2170385886217
MT	MT_Golden Valle	30037	-109.139695	46.287061	0.26945278122324	NA	NA	NA	NA	0.0793954913587031	0.0369830022320477	1.75254730930265	1.36094547665988	2.22579009814037
MT	MT_Granite Coun	30039	-113.293879	46.448832	0.752746840671425	NA	NA	NA	NA	0.0745791398877806	0.0369484463677649	1.6971302262821	1.31577501722358	2.15872230222844
MT	MT_Hill County,	30041	-109.762794	48.515786	2.18256191993015	NA	NA	NA	NA	0.0835233068680681	0.0376097158679675	1.80114306289694	1.39478072545835	2.29304945882927
MT	MT_Jefferson Co	30043	-112.053101	46.254092	2.84440260467939	NA	NA	NA	NA	0.0812847440146968	0.0370620241992519	1.77466199436797	1.3783587265485	2.25344984690524
MT	MT_Judith Basin	30045	-110.177445	47.102395	0.414222352970913	NA	NA	NA	NA	0.0786254128916375	0.0372950745912078	1.7435943279967	1.35061839745114	2.21939097619394
MT	MT_Lake County,	30047	-114.120003	47.601938	7.11104517903551	NA	NA	NA	NA	0.0809439924324721	0.0369471254375139	1.77065751552155	1.37617670516647	2.24702360924431
MT	MT_Lewis and Cl	30049	-112.021955	46.64477	7.66456872592007	NA	NA	NA	NA	0.0854013972067171	0.0371499978256926	1.8235936066788	1.41773723793479	2.31340954620335
MT	MT_Liberty Coun	30051	-111.000283	48.563509	0.623502319115755	NA	NA	NA	NA	0.0782176285929523	0.0375879583074524	1.73886770595061	1.34396463876715	2.21778781505228
MT	MT_Lincoln Coun	30053	-115.437677	48.545504	2.09900781430435	NA	NA	NA	NA	0.0737268403203221	0.0366165080710563	1.68746621528194	1.31093130928299	2.1425852924502
MT	MT_McCone Count	30055	-105.644548	47.561984	0.239475154337864	NA	NA	NA	NA	0.0818849724599609	0.0371215486841425	1.78173278131686	1.38359359629908	2.26277933673557
MT	MT_Madison Coun	30057	-111.949217	45.43599	0.921604399984047	NA	NA	NA	NA	0.0780919514203134	0.0368667262141186	1.73741297746982	1.34961857031354	2.20599835675529
MT	MT_Meagher Coun	30059	-110.875445	46.526827	0.300192367301089	NA	NA	NA	NA	0.0770381823312944	0.037159445345293	1.72525237222352	1.33686207251008	2.1954447884731
MT	MT_Mineral Coun	30061	-114.899744	47.185566	1.38764780369196	NA	NA	NA	NA	0.0728560046264353	0.0366080742996977	1.67763599766947	1.30293456900864	2.1306634592144
MT	MT_Missoula Cou	30063	-114.019007	46.875472	17.6359459325044	NA	NA	NA	NA	0.0856280747014561	0.0368558355733195	1.82631777794384	1.4228916628342	2.31243774127174
MT	MT_Musselshell	30065	-108.490425	46.417552	0.95610227768148	NA	NA	NA	NA	0.0831023204140912	0.0369588314196178	1.79613993417454	1.397025285833	2.27775356702703
MT	MT_Park County,	30067	-110.599015	45.59709	2.40429581053401	NA	NA	NA	NA	0.083544880635794	0.0368816960398312	1.80139974056165	1.40210962464994	2.2829595613412
MT	MT_Petroleum Co	30069	-108.296716	47.012441	0.112321384678878	NA	NA	NA	NA	0.0784339208605669	0.0371545124227491	1.74137351436202	1.35013388438184	2.21476036124839
MT	MT_Phillips Cou	30071	-107.857685	48.374315	0.292897617719551	NA	NA	NA	NA	0.0801996084127781	0.0375275268886245	1.76193380289296	1.36343195934891	2.2447142976114
MT	MT_Pondera Coun	30073	-112.14458	48.210126	1.3917590201475	NA	NA	NA	NA	0.0786714922217752	0.0374347785683062	1.74412905521019	1.34972781926799	2.22198499727305
MT	MT_Powder River	30075	-105.535004	45.440737	0.196913104482974	NA	NA	NA	NA	0.082311759397691	0.0359866055639229	1.78677358184041	1.39880092741365	2.25276653322131
MT	MT_Powell Count	30077	-112.760484	46.449212	1.14040833684257	NA	NA	NA	NA	0.0768607867180463	0.0370333446580858	1.72321168310985	1.3363779837438	2.19124689038066
MT	MT_Prairie Coun	30079	-105.269953	46.807847	0.238625809193105	NA	NA	NA	NA	0.082380265092483	0.036764805472925	1.7875837274388	1.39187418071289	2.2647422654047
MT	MT_Ravalli Coun	30081	-114.117267	46.352649	7.04617950287521	NA	NA	NA	NA	0.0805452715537592	0.036741225098686	1.76598062917721	1.37431595545505	2.23851785469969
MT	MT_Richland Cou	30083	-104.203904	47.718572	1.98330951533738	NA	NA	NA	NA	0.0883715922703651	0.037067314861707	1.85953758139883	1.44815837636541	2.35528133325402
MT	MT_Roosevelt Co	30085	-105.24766	48.132541	1.79291262723586	NA	NA	NA	NA	0.0871686316521612	0.03729447147025	1.8449149074374	1.43384488675402	2.34106756475396
MT	MT_Rosebud Coun	30087	-106.611337	45.907996	0.68641733240965	NA	NA	NA	NA	0.0841563539823796	0.036449306655466	1.80868656370547	1.41236571700595	2.28551415756162
MT	MT_Sanders Coun	30089	-115.177085	47.636131	1.67618291084365	NA	NA	NA	NA	0.0730186024506671	0.0365641794539134	1.6794680751157	1.30484580701416	2.1322699720185
MT	MT_Sheridan Cou	30091	-104.499376	48.737464	0.748726022613725	NA	NA	NA	NA	0.0850064502974995	0.0374302932253422	1.81885466844412	1.41107649995808	2.31175870661328
MT	MT_Silver Bow C	30093	-112.524356	45.98796	18.7495612316045	NA	NA	NA	NA	0.089172210653424	0.0369641537949772	1.86931877966484	1.45726124388349	2.36548059299632
MT	MT_Stillwater C	30095	-109.249493	45.613806	2.06282133777896	NA	NA	NA	NA	0.0850060432222701	0.0367393215576167	1.81884978887011	1.41788866458335	2.30182262089883
MT	MT_Sweet Grass	30097	-109.915919	45.830248	0.774857802349848	NA	NA	NA	NA	0.0810384564242309	0.0369018123990794	1.77176694893816	1.37752680768076	2.24771613677224
MT	MT_Teton County	30099	-112.054612	47.771875	1.03524352012937	NA	NA	NA	NA	0.0779241370403175	0.0373678229168969	1.73547196935009	1.34326951325434	2.210632139653
MT	MT_Toole County	30101	-111.85338	48.585262	0.939746990328003	NA	NA	NA	NA	0.0780315286083837	0.0375283936662129	1.7367139103093	1.34276576157443	2.21436310742407
MT	MT_Treasure Cou	30103	-107.241002	46.255884	0.27305759981455	NA	NA	NA	NA	0.0813858372008598	0.0367250394084811	1.77585137218887	1.38259882123444	2.25012122488356
MT	MT_Valley Count	30105	-106.546143	48.233939	0.564117809500776	NA	NA	NA	NA	0.0828645281375226	0.0374142349287432	1.79331867099745	1.39026597793535	2.2808526617295
MT	MT_Wheatland Co	30107	-109.844091	46.459736	0.574677842690928	NA	NA	NA	NA	0.0800856965815411	0.0371009850868724	1.76060175504751	1.36643117428342	2.23711602080392
MT	MT_Wibaux Count	30109	-104.196159	46.969011	0.42031716921218	NA	NA	NA	NA	0.084272514820865	0.0367478143040504	1.81007339196228	1.41056992503459	2.29143763748874
MT	MT_Yellowstone	30111	-108.539417	45.791309	23.5091154140407	NA	NA	NA	NA	0.0970378993271079	0.0367064518630396	1.96752752722974	1.54109585408394	2.4789175070114
NE	NE_Adams County	31001	-98.414536	40.583763	21.4631829053533	0.0345572852669684	0.0987255418893058	0.0652796269899887	0.126348248365314	0.0984359817843294	0.0317897695595704	1.98538924189109	1.6088155916793	2.42595536090766
NE	NE_Antelope Cou	31003	-98.05683	42.149596	2.8324961506203	0.0345572852669684	0.0987255418893058	0.0652796269899887	0.126348248365314	0.0929359833086561	0.0323969492558567	1.91583132059239	1.54328622210443	2.35373453215661
NE	NE_Arthur Count	31005	-101.673813	41.569808	0.248851785981244	0.0345572852669684	0.0987255418893058	0.0652796269899887	0.126348248365314	0.0840324667972083	0.0316485015475831	1.80720839264722	1.45903816672898	2.2160500575319
NE	NE_Banner Count	31007	-103.702088	41.557925	0.385362188345473	0.0345572852669684	0.0987255418893058	0.0652796269899887	0.126348248365314	0.0856448594875522	0.0290354165261274	1.82651961897889	1.50223114340382	2.20213326716417
NE	NE_Blaine Count	31009	-100.007203	41.901108	0.251315629741694	0.0345572852669684	0.0987255418893058	0.0652796269899887	0.126348248365314	0.0844997223684093	0.0326586591609658	1.81278835636724	1.4535595208759	2.23671868579969
NE	NE_Boone County	31011	-98.01636	41.68018	2.91668986550216	0.0345572852669684	0.0987255418893058	0.0652796269899887	0.126348248365314	0.09200941098342	0.0321789824293112	1.90429932184941	1.53581925741347	2.33707782273733
NE	NE_Box Butte Co	31013	-102.903704	42.13504	3.86237989644771	0.0345572852669684	0.0987255418893058	0.0652796269899887	0.126348248365314	0.0924668869253529	0.0309077902833918	1.90998633589311	1.55408465998177	2.32529003284761
NE	NE_Boyd County,	31015	-98.730816	42.891084	1.36040228712233	0.0345572852669684	0.0987255418893058	0.0652796269899887	0.126348248365314	0.0910464187692925	0.0329233454689695	1.89237053738015	1.51794321472913	2.3339062458226
NE	NE_Brown County	31017	-99.852141	42.538836	0.931258250880149	0.0345572852669684	0.0987255418893058	0.0652796269899887	0.126348248365314	0.0885254760842967	0.0329365249686217	1.86141453003914	1.49170965754957	2.29775964876737
NE	NE_Buffalo Coun	31019	-99.07016	40.737667	19.6588090987053	0.0345572852669684	0.0987255418893058	0.0652796269899887	0.126348248365314	0.0982517038885519	0.0321241797300302	1.98302786162152	1.60316774452148	2.42819755446965
NE	NE_Burt County,	31021	-96.34254	41.845797	5.01655942733638	0.0345572852669684	0.0987255418893058	0.0652796269899887	0.126348248365314	0.0969904880349305	0.0309583322856505	1.9669239704793	1.60213097945769	2.39214124594485
NE	NE_Butler Count	31023	-97.141234	41.248949	5.2957456748614	0.0345572852669684	0.0987255418893058	0.0652796269899887	0.126348248365314	0.0940358759220638	0.0313857131579435	1.92958985036621	1.5656995825076	2.35502850700511
NE	NE_Cass County,	31025	-96.062535	40.946526	17.8967666719558	0.0345572852669684	0.0987255418893058	0.0652796269899887	0.126348248365314	0.100252123110797	0.0302784498887712	2.00877691710068	1.64541490476917	2.43050944412999
NE	NE_Cedar County	31027	-97.25486	42.576273	4.34937919880401	0.0345572852669684	0.0987255418893058	0.0652796269899887	0.126348248365314	0.0966550777378252	0.0320361538371743	1.9626581659574	1.58682833702044	2.40312721465706
NE	NE_Chase County	31029	-101.619767	40.500254	1.68777364145506	0.0345572852669684	0.0987255418893058	0.0652796269899887	0.126348248365314	0.0878758390370693	0.0311070613014041	1.8535006732545	1.50387911643926	2.26244481272221
NE	NE_Cherry Count	31031	-100.754886	42.784561	0.365487702288023	0.0345572852669684	0.0987255418893058	0.0652796269899887	0.126348248365314	0.0860511750669297	0.0328690337042763	1.83141089517686	1.46712209503986	2.26155714031954
NE	NE_Cheyenne Cou	31033	-102.982623	41.166245	2.8750722683175	0.0345572852669684	0.0987255418893058	0.0652796269899887	0.126348248365314	0.0909223829126651	0.0296224235102345	1.89083825670756	1.55133587703356	2.28464584161438
NE	NE_Clay County,	31035	-98.029666	40.545465	4.175657197235	0.0345572852669684	0.0987255418893058	0.0652796269899887	0.126348248365314	0.0902527048370589	0.0315412645067684	1.88258180641762	1.52408506459535	2.3025200774635
NE	NE_Colfax Count	31037	-97.076554	41.517571	9.87736795368639	0.0345572852669684	0.0987255418893058	0.0652796269899887	0.126348248365314	0.0978557777066664	0.0314810547601485	1.9779616378943	1.60585750228359	2.41271157129547
NE	NE_Cuming Count	31039	-96.759175	41.897578	5.94426746934711	0.0345572852669684	0.0987255418893058	0.0652796269899887	0.126348248365314	0.0971197288463677	0.0313840141478079	1.96856956942981	1.59891163964006	2.40034922595391
NE	NE_Custer Count	31041	-99.672832	41.401093	1.61517109502636	0.0345572852669684	0.0987255418893058	0.0652796269899887	0.126348248365314	0.088507287646141	0.0324809998598475	1.86119260658651	1.49621164483947	2.29097951311762
NE	NE_Dakota Count	31043	-96.441515	42.445678	28.9146860088341	0.0345572852669684	0.0987255418893058	0.0652796269899887	0.126348248365314	0.107772727103791	0.0312549926308818	2.10787289341619	1.71927062957808	2.5600747263803
NE	NE_Dawes County	31045	-103.066266	42.785306	2.36721323448445	0.0345572852669684	0.0987255418893058	0.0652796269899887	0.126348248365314	0.090896639220111	0.0315237404523963	1.89052035055379	1.53101294934012	2.31152316025644
NE	NE_Dawson Count	31047	-99.858944	40.828531	8.93722779844671	0.0345572852669684	0.0987255418893058	0.0652796269899887	0.126348248365314	0.094253006329191	0.0322228775643678	1.93231485490873	1.55909078821387	2.37045762632772
NE	NE_Deuel County	31049	-102.345568	41.088793	1.57127864948655	0.0345572852669684	0.0987255418893058	0.0652796269899887	0.126348248365314	0.088521293646803	0.0305430901430366	1.86136349686714	1.51643390362284	2.26359896117041
NE	NE_Dixon County	31051	-96.830002	42.438517	4.50765443371752	0.0345572852669684	0.0987255418893058	0.0652796269899887	0.126348248365314	0.0972652184598709	0.0316360651202746	1.97042332180462	1.59775561289134	2.40624240716019
NE	NE_Dodge County	31053	-96.53063	41.473485	25.9528201895278	0.0345572852669684	0.0987255418893058	0.0652796269899887	0.126348248365314	0.103945069333205	0.0309899580593023	2.05698234887899	1.67875250184317	2.49703563874179
NE	NE_Douglas Coun	31055	-96.061471	41.25991	649.463939320081	0.0345572852669684	0.0987255418893058	0.0652796269899887	0.126348248365314	0.135297655729101	0.0304271963881515	2.50257341696992	2.06919899998843	3.00108240051258
NE	NE_Dundy County	31057	-101.601584	40.093189	0.709863252565257	0.0345572852669684	0.0987255418893058	0.0652796269899887	0.126348248365314	0.0849563244797431	0.0309734663437105	1.81825389049687	1.4752667750906	2.21952082043618
NE	NE_Fillmore Cou	31059	-97.578024	40.540682	3.65707427480103	0.0345572852669684	0.0987255418893058	0.0652796269899887	0.126348248365314	0.0898411170288686	0.0312227205801356	1.87752109276535	1.52311251371804	2.29205982386526
NE	NE_Franklin Cou	31061	-98.946914	40.187621	1.99642006337112	0.0345572852669684	0.0987255418893058	0.0652796269899887	0.126348248365314	0.0865916410271248	0.0318050072997026	1.83793268764778	1.48347794304636	2.25415417411978
NE	NE_Frontier Cou	31063	-100.404194	40.607972	1.03487325959524	0.0345572852669684	0.0987255418893058	0.0652796269899887	0.126348248365314	0.0859160400966157	0.0320065718671782	1.82978300776874	1.47451880963151	2.24746733635893
NE	NE_Furnas Count	31065	-99.925599	40.248006	2.50567273549965	0.0345572852669684	0.0987255418893058	0.0652796269899887	0.126348248365314	0.087888740997075	0.0319755688768201	1.85365759251727	1.49504620849001	2.27495300795543
NE	NE_Gage County,	31067	-96.714139	40.274482	9.65849565283926	0.0345572852669684	0.0987255418893058	0.0652796269899887	0.126348248365314	0.0934254187334033	0.0303002539043282	1.92194433867637	1.57077720776163	2.33036914572709
NE	NE_Garden Count	31069	-102.320765	41.422768	0.409709815878074	0.0345572852669684	0.0987255418893058	0.0652796269899887	0.126348248365314	0.0851452383411928	0.0308521319540323	1.82051889513739	1.47843198743754	2.22046418228343
NE	NE_Garfield Cou	31071	-99.107238	41.800943	1.33057021055091	0.0345572852669684	0.0987255418893058	0.0652796269899887	0.126348248365314	0.0888379464165109	0.0326116238065564	1.86523026347789	1.49827434408074	2.29758153554481
NE	NE_Gosper Count	31073	-99.830993	40.592124	1.66031232559162	0.0345572852669684	0.0987255418893058	0.0652796269899887	0.126348248365314	0.0871237208466821	0.0321255694572001	1.84437070702753	1.48564465675807	2.26621967201027
NE	NE_Grant County	31075	-101.731402	41.984368	0.30709904537654	0.0345572852669684	0.0987255418893058	0.0652796269899887	0.126348248365314	0.0848177466620206	0.0318801301504814	1.81659377419048	1.46464184841578	2.23026070873105
NE	NE_Greeley Coun	31077	-98.497703	41.556319	1.59381858961685	0.0345572852669684	0.0987255418893058	0.0652796269899887	0.126348248365314	0.0892673950217259	0.0323397323188316	1.87048427447894	1.50552383735152	2.29983984266449
NE	NE_Hall County,	31079	-98.377535	40.915597	42.8945377090803	0.0345572852669684	0.0987255418893058	0.0652796269899887	0.126348248365314	0.103916364487093	0.0319644469459895	2.05660428058402	1.66747731674689	2.51149832417513
NE	NE_Hamilton Cou	31081	-98.021089	40.878695	6.58426713671001	0.0345572852669684	0.0987255418893058	0.0652796269899887	0.126348248365314	0.0931810237055817	0.0317527869823237	1.91888999396375	1.55269609885937	2.34791586177197
NE	NE_Harlan Count	31083	-99.40221	40.145693	2.27276966862301	0.0345572852669684	0.0987255418893058	0.0652796269899887	0.126348248365314	0.0870959096942984	0.0319115652311799	1.84403377112344	1.48755399236912	2.26279284522443
NE	NE_Hayes County	31085	-101.058515	40.49563	0.499020046326041	0.0345572852669684	0.0987255418893058	0.0652796269899887	0.126348248365314	0.0841730607211329	0.0316090195377642	1.80888597281223	1.46085893629347	2.21745994485095
NE	NE_Hitchcock Co	31087	-101.006845	40.211961	1.48397398323935	0.0345572852669684	0.0987255418893058	0.0652796269899887	0.126348248365314	0.0867370125692793	0.0315414201801185	1.8396899258407	1.48766939651375	2.25248519384477
NE	NE_Holt County,	31089	-98.742988	42.4584	1.60761336510902	0.0345572852669684	0.0987255418893058	0.0652796269899887	0.126348248365314	0.0908712507762647	0.03278187611297	1.89020687149469	1.51759202473293	2.3293186774648
NE	NE_Hooker Count	31091	-101.062839	42.016041	0.364943703752688	0.0345572852669684	0.0987255418893058	0.0652796269899887	0.126348248365314	0.085221444282461	0.032345247080821	1.82143318904728	1.46401937822794	2.24245656328021
NE	NE_Howard Count	31093	-98.493475	41.189549	4.321910825923	0.0345572852669684	0.0987255418893058	0.0652796269899887	0.126348248365314	0.0919880690502913	0.0321614211525563	1.90403433158996	1.5357794939896	2.3365132289779
NE	NE_Jefferson Co	31095	-97.140354	40.164028	4.72690185433124	0.0345572852669684	0.0987255418893058	0.0652796269899887	0.126348248365314	0.0896213321638402	0.0305343488419678	1.8748229891971	1.52801537404461	2.27909940490717
NE	NE_Johnson Coun	31097	-96.228933	40.401369	5.19563373702856	0.0345572852669684	0.0987255418893058	0.0652796269899887	0.126348248365314	0.0913821630126193	0.030053361648541	1.89652294341944	1.55164162958528	2.29738029847512
NE	NE_Kearney Coun	31099	-98.992742	40.506264	4.85853277164341	0.0345572852669684	0.0987255418893058	0.0652796269899887	0.126348248365314	0.0907165095015387	0.0319871468277307	1.88829709479766	1.52427245519619	2.31560330047196
NE	NE_Keith County	31101	-101.696492	41.141877	2.7949204654164	0.0345572852669684	0.0987255418893058	0.0652796269899887	0.126348248365314	0.0902550653412932	0.0313588982041068	1.88261086036234	1.526017371362	2.29993786582871
NE	NE_Keya Paha Co	31103	-99.703607	42.868344	0.40195568738976	0.0345572852669684	0.0987255418893058	0.0652796269899887	0.126348248365314	0.0869364741740004	0.0330655246828607	1.84210310077754	1.47412635770447	2.27691169640049
NE	NE_Kimball Coun	31105	-103.660711	41.232889	1.47243958996128	0.0345572852669684	0.0987255418893058	0.0652796269899887	0.126348248365314	0.089063849630458	0.0284941166524899	1.86799262073477	1.54361034964124	2.24233383516812
NE	NE_Knox County,	31107	-97.786962	42.61911	2.82254953967192	0.0345572852669684	0.0987255418893058	0.0652796269899887	0.126348248365314	0.0942286476372156	0.0324135467042456	1.93200900455763	1.55680392227346	2.37289846815322
NE	NE_Lancaster Co	31109	-96.673551	40.801058	145.502400861273	0.0345572852669684	0.0987255418893058	0.0652796269899887	0.126348248365314	0.114890282415568	0.0307197741951659	2.20504833885844	1.80885550545496	2.66396377199978
NE	NE_Lincoln Coun	31111	-100.78923	41.119635	5.23454275786014	0.0345572852669684	0.0987255418893058	0.0652796269899887	0.126348248365314	0.0924407281139797	0.0320470516913336	1.90966079762998	1.54175221475238	2.34142620836972
NE	NE_Logan County	31113	-100.500737	41.484178	0.50562730466269	0.0345572852669684	0.0987255418893058	0.0652796269899887	0.126348248365314	0.0853618415422718	0.03234522914916	1.82311855385709	1.4654427561658	2.24443185816508
NE	NE_Loup County,	31115	-99.402546	41.816483	0.448939947155417	0.0345572852669684	0.0987255418893058	0.0652796269899887	0.126348248365314	0.085840343263762	0.0326517613892793	1.82887162106816	1.46718746617027	2.25550252147402
NE	NE_McPherson Co	31117	-100.986347	41.57331	0.221768629118392	0.0345572852669684	0.0987255418893058	0.0652796269899887	0.126348248365314	0.0837204507657177	0.0321547678311785	1.80348966361108	1.45078668346992	2.2187592527724
NE	NE_Madison Coun	31119	-97.461692	42.003908	23.5646416652178	0.0345572852669684	0.0987255418893058	0.0652796269899887	0.126348248365314	0.103547920903337	0.0319849786891827	2.0517562594959	1.6631212973952	2.50617082567089
NE	NE_Merrick Coun	31121	-98.039353	41.1312	6.05639283744349	0.0345572852669684	0.0987255418893058	0.0652796269899887	0.126348248365314	0.0935100641035391	0.0319117772743565	1.92300306870163	1.55450069657011	2.35503219015466
NE	NE_Morrill Coun	31123	-103.159224	41.707123	1.25341621370214	0.0345572852669684	0.0987255418893058	0.0652796269899887	0.126348248365314	0.0884975891836916	0.0300523266398817	1.86107428058339	1.52130409767548	2.25631941795538
NE	NE_Nance County	31125	-97.895028	41.403829	3.03225429522466	0.0345572852669684	0.0987255418893058	0.0652796269899887	0.126348248365314	0.0915516500868961	0.0319780564471532	1.89862177274015	1.53311978918389	2.32753236478193
NE	NE_Nemaha Count	31127	-95.836309	40.403957	6.53517099690954	0.0345572852669684	0.0987255418893058	0.0652796269899887	0.126348248365314	0.0926564091341299	0.0297637088469039	1.91234615184663	1.56829063960841	2.3115193935356
NE	NE_Nuckolls Cou	31129	-98.061108	40.115021	2.78046976586353	0.0345572852669684	0.0987255418893058	0.0652796269899887	0.126348248365314	0.0873659441454407	0.0312521406392545	1.84730727597562	1.49711380866028	2.25728296283836
NE	NE_Otoe County,	31131	-96.029874	40.669495	9.98556540247717	0.0345572852669684	0.0987255418893058	0.0652796269899887	0.126348248365314	0.0958465529183297	0.0300902320591554	1.95240432303666	1.59913525955783	2.36255863866037
NE	NE_Pawnee Count	31133	-96.184059	40.134921	2.33014805687719	0.0345572852669684	0.0987255418893058	0.0652796269899887	0.126348248365314	0.087022848716362	0.029780032133558	1.84314885275096	1.50879033885747	2.23173200551668
NE	NE_Perkins Coun	31135	-101.672531	40.847278	1.26222171129327	0.0345572852669684	0.0987255418893058	0.0652796269899887	0.126348248365314	0.0873448028754992	0.0312178032223702	1.84705082899131	1.49724987906917	2.25649876698459
NE	NE_Phelps Count	31137	-99.406756	40.468151	6.45193362321707	0.0345572852669684	0.0987255418893058	0.0652796269899887	0.126348248365314	0.0919275336445781	0.0320600871440802	1.9032828528473	1.53620863955524	2.33416516227209
NE	NE_Pierce Count	31139	-97.591986	42.262663	4.79716364335934	0.0345572852669684	0.0987255418893058	0.0652796269899887	0.126348248365314	0.0958387220985242	0.0321711109518826	1.95230521228894	1.57659140877833	2.39304265868216
NE	NE_Platte Count	31141	-97.387409	41.469013	18.7523831757081	0.0345572852669684	0.0987255418893058	0.0652796269899887	0.126348248365314	0.100800463267978	0.0316878783132493	2.0158794846281	1.63588245572405	2.45991286406421
NE	NE_Polk County,	31143	-97.555813	41.174759	4.56271186265567	0.0345572852669684	0.0987255418893058	0.0652796269899887	0.126348248365314	0.0927787176070907	0.0316399647620327	1.91387024938096	1.54962779382281	2.34042207146107
NE	NE_Red Willow C	31145	-100.587807	40.205475	5.76598875817474	0.0345572852669684	0.0987255418893058	0.0652796269899887	0.126348248365314	0.0914680695040202	0.031779563914146	1.89758653688212	1.5343271172567	2.32345370145634
NE	NE_Richardson C	31147	-95.673464	40.099947	5.46187140069107	0.0345572852669684	0.0987255418893058	0.0652796269899887	0.126348248365314	0.0902817934817121	0.0294462729235986	1.88293986404519	1.54641881785249	2.27301614063763
NE	NE_Rock County,	31149	-99.495235	42.536442	0.517773563729522	0.0345572852669684	0.0987255418893058	0.0652796269899887	0.126348248365314	0.0872418393511156	0.0329376557069765	1.84580225597649	1.47854509744732	2.27943854720229
NE	NE_Saline Count	31151	-97.02001	40.578252	9.53324728542835	0.0345572852669684	0.0987255418893058	0.0652796269899887	0.126348248365314	0.09444631702966	0.0308220356939717	1.93474340043357	1.57612636634594	2.35279230407968
NE	NE_Sarpy County	31153	-96.033892	41.153107	292.27517059796	0.0345572852669684	0.0987255418893058	0.0652796269899887	0.126348248365314	0.124603186465009	0.0303512021977488	2.34310404676885	1.93230202104382	2.81683963756141
NE	NE_Saunders Cou	31155	-96.571016	41.199571	10.97798987822	0.0345572852669684	0.0987255418893058	0.0652796269899887	0.126348248365314	0.0979615352501077	0.0308863907963118	1.97931392830398	1.61349774867136	2.40545079516927
NE	NE_Scotts Bluff	31157	-103.68038	41.865018	18.4451850923866	0.0345572852669684	0.0987255418893058	0.0652796269899887	0.126348248365314	0.100159317683889	0.0296263477928476	2.00757671742925	1.65162943733845	2.41939178192107
NE	NE_Seward Count	31159	-97.106037	40.873593	11.5909696031606	0.0345572852669684	0.0987255418893058	0.0652796269899887	0.126348248365314	0.0964716185395225	0.0311172290429675	1.96032789912683	1.59477783699532	2.3868281693897
NE	NE_Sheridan Cou	31161	-102.398893	42.699305	0.81999677987671	0.0345572852669684	0.0987255418893058	0.0652796269899887	0.126348248365314	0.0876132659448325	0.0319327034506437	1.85030936137497	1.49265184012434	2.27042936238757
NE	NE_Sherman Coun	31163	-98.97165	41.223634	2.02688964139613	0.0345572852669684	0.0987255418893058	0.0652796269899887	0.126348248365314	0.0890791116215994	0.0323326610089823	1.86817935843637	1.50364810602944	2.29704002286828
NE	NE_Sioux County	31165	-103.825082	42.379652	0.217755758790801	0.0345572852669684	0.0987255418893058	0.0652796269899887	0.126348248365314	0.0846426932377884	0.0303660643274729	1.81449835898025	1.47826374818208	2.2066941702904
NE	NE_Stanton Coun	31167	-97.251636	41.985653	5.30231769253977	0.0345572852669684	0.0987255418893058	0.0652796269899887	0.126348248365314	0.0960828004880189	0.0318265954848465	1.95539620150164	1.58291911328769	2.39155892026691
NE	NE_Thayer Count	31169	-97.62535	40.179229	3.35732009496079	0.0345572852669684	0.0987255418893058	0.0652796269899887	0.126348248365314	0.0882665730419877	0.0309597968822314	1.85825747767221	1.50945393836755	2.26589469274219
NE	NE_Thomas Count	31171	-100.546734	41.966823	0.390597535455679	0.0345572852669684	0.0987255418893058	0.0652796269899887	0.126348248365314	0.085384395298908	0.0325507052354364	1.82338940670625	1.46358869914322	2.24764330894945
NE	NE_Thurston Cou	31173	-96.515688	42.159409	7.03863516870063	0.0345572852669684	0.0987255418893058	0.0652796269899887	0.126348248365314	0.0990892354490484	0.0312454152736469	1.99377751825853	1.62191489519554	2.42758159411755
NE	NE_Valley Count	31175	-98.947749	41.57337	2.81384583711187	0.0345572852669684	0.0987255418893058	0.0652796269899887	0.126348248365314	0.0909703205782354	0.032484214578429	1.8914303431976	1.52173056469445	2.32644488750345
NE	NE_Washington C	31177	-96.158296	41.507053	20.324299258594	0.0345572852669684	0.0987255418893058	0.0652796269899887	0.126348248365314	0.10319523771855	0.0306329587160285	2.04712379206947	1.67433034842207	2.48019009805567
NE	NE_Wayne County	31179	-97.063062	42.22193	8.17001739302598	0.0345572852669684	0.0987255418893058	0.0652796269899887	0.126348248365314	0.0989407285413666	0.0317674051224778	1.99186820005715	1.61457093803958	2.43316520215098
NE	NE_Webster Coun	31181	-98.485192	40.200266	2.34129320489939	0.0345572852669684	0.0987255418893058	0.0652796269899887	0.126348248365314	0.087065420373203	0.031591215876068	1.84366444319267	1.49053019232115	2.25782801275495
NE	NE_Wheeler Coun	31183	-98.543873	41.880574	0.525212851699376	0.0345572852669684	0.0987255418893058	0.0652796269899887	0.126348248365314	0.08687170029545	0.0324976643156699	1.84131917111459	1.47925851576515	2.26792273734439
NE	NE_York County,	31185	-97.605431	40.864374	9.16861255001579	0.0345572852669684	0.0987255418893058	0.0652796269899887	0.126348248365314	0.0949105221549027	0.0314772168949119	1.94058471887949	1.5740779605595	2.36916474589572
NV	NV_Churchill Co	32001	-118.795661	39.473584	1.91442708991232	NA	NA	NA	NA	0.0562407237192437	0.0327659897787759	1.49842292935215	1.18891566120795	1.86729366030692
NV	NV_Clark County	32003	-115.14994	36.143366	108.16679117842	0.0438656540803849	0.0861849730025954	0.0544764580990388	0.116128121516004	0.0965903029230506	0.0307562967805407	1.96183516549504	1.59997852525168	2.3832576977219
NV	NV_Douglas Coun	32005	-119.755928	38.956913	25.5972349247225	NA	NA	NA	NA	0.0642963852476342	0.0315961037594779	1.58335178992673	1.27044024242624	1.95298579059719
NV	NV_Elko County,	32007	-115.518595	40.870907	1.18447090659671	NA	NA	NA	NA	0.0678702240806314	0.0347822009666294	1.62220462593734	1.27396041475758	2.04000959591566
NV	NV_Esmeralda Co	32009	-117.677756	37.708803	0.0939117011031425	NA	NA	NA	NA	0.0512474407257831	0.0315369705891416	1.4475874024749	1.156861270822	1.79236890144803
NV	NV_Eureka Count	32011	-116.147686	39.866898	0.187405228900387	NA	NA	NA	NA	0.0602496987759926	0.0339353652164503	1.54023393874772	1.2135563693326	1.93146185619611
NV	NV_Humboldt Cou	32013	-117.745055	41.034176	0.672830617131439	NA	NA	NA	NA	0.058616255648011	0.0342324591942765	1.52309014245445	1.19676075100777	1.91474291047915
NV	NV_Lander Count	32015	-116.94321	40.520911	0.386966465690815	NA	NA	NA	NA	0.0595217865412262	0.0342286680968062	1.53257571684763	1.20464884903792	1.92601227043147
NV	NV_Lincoln Coun	32017	-114.644504	37.6903	0.188124776982814	NA	NA	NA	NA	0.0632360916943374	0.031369159518665	1.5719648199624	1.26290041496574	1.93674182784124
NV	NV_Lyon County,	32019	-119.325133	39.34878	11.0115690814925	NA	NA	NA	NA	0.0615406756465622	0.032335383877641	1.55388913559268	1.23905421253973	1.927586023466
NV	NV_Mineral Coun	32021	-118.638693	38.590037	0.456153005286864	NA	NA	NA	NA	0.0517244117092285	0.0320530875688522	1.45238443887014	1.15653154886673	1.80416914983317
NV	NV_Nye County,	32023	-116.165792	36.468656	0.989146721852069	NA	NA	NA	NA	0.0593830143818228	0.0293103660349172	1.53111908641372	1.24678580494793	1.86346414895897
NV	NV_Pershing Cou	32027	-118.294549	40.34344	0.427914006641061	NA	NA	NA	NA	0.054908008964254	0.0336414222303697	1.48472096790556	1.17002850054789	1.86170684566981
NV	NV_Storey Count	32029	-119.624138	39.389364	6.03425964980995	NA	NA	NA	NA	0.0577531653879456	0.0321786627298363	1.51409168167048	1.20709805618082	1.87863554072497
NV	NV_Washoe Count	32031	-119.795493	39.535558	27.788281558716	NA	NA	NA	NA	0.0656527370469313	0.0322208895054332	1.59801140397661	1.27708828314416	1.97818981620506
NV	NV_White Pine C	32033	-114.862381	39.273238	0.415733989587579	NA	NA	NA	NA	0.0663023373922069	0.0335546658189836	1.60506951683405	1.27087007026087	2.00367085747807
NV	NV_Carson City,	32510	-119.753711	39.166134	138.525970776091	NA	NA	NA	NA	0.0779384603909942	0.0318433282816657	1.73563757362872	1.39655292939914	2.13496537660933
NH	NH_Belknap Coun	33001	-71.44059	43.5174	50.5115417657174	NA	NA	NA	NA	0.157447780865956	0.0275133879292332	2.85871922811761	2.42160844754858	3.35226596882857
NH	NH_Carroll Coun	33003	-71.166412	43.810972	19.030396239423	NA	NA	NA	NA	0.149447497547786	0.0286641304830643	2.72597245351732	2.28805124521161	3.22390581226501
NH	NH_Cheshire Cou	33005	-72.262715	42.898264	40.2854613889887	NA	NA	NA	NA	0.155083725834076	0.0259575260742664	2.81900066281482	2.40958142600114	3.27835294732603
NH	NH_Coos County,	33007	-71.36275	44.550062	6.65305480026398	NA	NA	NA	NA	0.137308220139759	0.0305896050078818	2.53344529812561	2.09376325159373	3.03931678272133
NH	NH_Grafton Coun	33009	-71.953268	43.838874	19.8281170666458	NA	NA	NA	NA	0.145822737658251	0.0284962530013164	2.66737248185947	2.23907964621388	3.15441882292414
NH	NH_Hillsborough	33011	-71.532928	42.879889	180.452475892894	0.0233176311123081	0.14967229479657	0.116864863437944	0.180480217764583	0.183943727100198	0.0265711651379994	3.33296406917634	2.8574490679794	3.86462690511638
NH	NH_Merrimack Co	33013	-71.586214	43.246442	61.1068299289847	NA	NA	NA	NA	0.160259618378147	0.026508049386844	2.90650375848967	2.47902703838121	3.38674055876287
NH	NH_Rockingham C	33015	-71.104266	42.936726	150.625147709472	NA	NA	NA	NA	0.175334410925804	0.0257167676088421	3.17291286568736	2.72874664032277	3.66861045606369
NH	NH_Strafford Co	33017	-70.954943	43.247646	131.365142537829	NA	NA	NA	NA	0.170555834547126	0.0270429049621588	3.08657711935703	2.63052728207838	3.59895434158726
NH	NH_Sullivan Cou	33019	-72.259352	43.367422	30.179991264523	NA	NA	NA	NA	0.149691671494722	0.027217931393722	2.72995431278075	2.31229131390902	3.20176119994391
NJ	NJ_Atlantic Cou	34001	-74.583452	39.427562	151.612852199987	0.0253800918256505	0.158049196062916	0.126498521087834	0.18876128301584	0.153274060689014	0.0263603627069261	2.7888764354558	2.37688725339364	3.25212268092589
NJ	NJ_Bergen Count	34003	-74.057383	40.918799	1458.24869052403	0.128006745489721	0.185797134136408	0.148892901689941	0.22104955437327	0.201439799306288	0.0268765199784864	3.67651282347467	3.15886076992547	4.25395441720977
NJ	NJ_Burlington C	34005	-74.834269	39.982667	209.828287144728	0.0700000382046167	0.169739548746653	0.137489928941005	0.200786800520213	0.151037950113495	0.023757181278163	2.75198703616698	2.38228812016039	3.16308087293335
NJ	NJ_Camden Count	34007	-75.027836	39.86401	859.217907929396	0.0610275845193042	0.159277934131755	0.128394538750681	0.191795034341887	0.16280912973398	0.0241007817278864	2.95034337972464	2.55511284189087	3.38946616904622
NJ	NJ_Cape May Cou	34009	-74.807133	39.095952	57.2900266691215	0.0158440689874392	0.104103063361228	0.0729051924150217	0.132780525122234	0.145409200571277	0.025473787105432	2.6607475888916	2.27596432929056	3.09243155774218
NJ	NJ_Cumberland C	34011	-75.087728	39.428284	85.3313852793319	0.0158440689874392	0.104103063361228	0.0729051924150217	0.132780525122234	0.147133792451714	0.0246259681707006	2.68845753667759	2.3127820762303	3.10816220278087
NJ	NJ_Essex County	34013	-74.216402	40.768705	2380.47493671747	0.154098304499483	0.221156045881517	0.182964912059696	0.257697553548594	0.212821904407635	0.0282242930596691	3.91355136675669	3.34535944998894	4.54934540914646
NJ	NJ_Gloucester C	34015	-75.127456	39.749187	334.12821054738	0.0451796935769053	0.175284975122673	0.146587013851294	0.204989425490562	0.14426549399486	0.0237178608432511	2.64248965427266	2.28468617006963	3.04082909266584
NJ	NJ_Hudson Count	34017	-74.061278	40.742925	4169.79484534448	0.151613294124204	0.228403037695033	0.186743645140002	0.269519016813937	0.233196445226222	0.0307711197663969	4.36549555076076	3.69660897580955	5.1182395232904
NJ	NJ_Hunterdon Co	34019	-74.896782	40.572183	109.67198018641	0.0158440689874392	0.104103063361228	0.0729051924150217	0.132780525122234	0.152236151711123	0.0239372428370542	2.77170817742554	2.39731700610355	3.18825404291699
NJ	NJ_Mercer Count	34021	-74.70034	40.255566	619.851499138248	0.0665458160674547	0.171176680965272	0.138217392077371	0.198214858578918	0.171001721584709	0.023747156022337	3.09455835331537	2.69040614296946	3.54219310973289
NJ	NJ_Middlesex Co	34023	-74.387921	40.485529	987.317485542766	0.101037683606587	0.172623426162281	0.136743188652349	0.202155475695864	0.186606594321692	0.0228242812605594	3.38365609693668	2.96720692786036	3.84179367569839
NJ	NJ_Monmouth Cou	34025	-74.14773	40.291301	359.091458322008	0.0991426611432276	0.176263288242603	0.146920958425623	0.202677643635337	0.171299844230944	0.0213165109475284	3.09990320320961	2.73471629025928	3.50015268644403
NJ	NJ_Morris Count	34027	-74.501661	40.859552	394.51196114129	0.0668330619847209	0.151575009808328	0.117471214181096	0.18226657702425	0.172992829875848	0.0240332469247243	3.13038586674853	2.71802884389708	3.58749513753301
NJ	NJ_Ocean County	34029	-74.21461	39.973657	255.962063753374	0.094544220788083	0.17392822285197	0.144099303670255	0.201253873151959	0.165420931697543	0.0229624917689347	2.99576348631242	2.61383416681754	3.41779638216041
NJ	NJ_Passaic Coun	34031	-74.191473	40.925361	983.183439629186	0.121953550575605	0.207966268492198	0.174271416907877	0.237972067964552	0.182453287074217	0.0234185309325673	3.30483749744926	2.88561564504777	3.76752217330539
NJ	NJ_Salem County	34033	-75.37658	39.625938	64.6560519319797	0.0158440689874392	0.104103063361228	0.0729051924150217	0.132780525122234	0.139569415236931	0.0241964087613656	2.56850729767057	2.21176008498096	2.96692060451266
NJ	NJ_Somerset Cou	34035	-74.578798	40.561176	416.304568646183	0.0824145941398017	0.180951698662149	0.150919913102048	0.210828295997733	0.170301846971442	0.0235819701785088	3.08203767101316	2.6817872724648	3.52509475753168
NJ	NJ_Sussex Count	34037	-74.654037	41.091219	101.206583464568	0.0259329131726094	0.155015047428921	0.122764418248626	0.191693075462728	0.153187203426659	0.0258269245733732	2.78743666831804	2.38345920594143	3.24060682363606
NJ	NJ_Union County	34039	-74.294239	40.659609	2036.832014638	0.158292574609818	0.239900761589543	0.207370981439772	0.272344471612298	0.201193820370248	0.0258317686674075	3.67150953964306	3.17341741484312	4.22480332124609
NJ	NJ_Warren Count	34041	-75.016426	40.795162	112.034252906569	0.0253443108064133	0.172457134215331	0.139651660316256	0.200506889479286	0.141753971250776	0.0224867476329663	2.60272651254348	2.26647396623959	2.97517513696885
NM	NM_Bernalillo C	35001	-106.616039	35.107877	224.346871242664	0.0339154764007272	0.0975830012002192	0.0654731477181712	0.128317611419648	0.130220374683667	0.031143069616707	2.42587509064541	1.99362408047508	2.92542428377919
NM	NM_Catron Count	35003	-108.549207	33.928093	0.196519703415258	0.0339154764007272	0.0975830012002192	0.0654731477181712	0.128317611419648	0.0867489306563563	0.0306288022237619	1.83983404785881	1.49717902614229	2.23979978902773
NM	NM_Chaves Count	35005	-104.51261	33.364652	4.10625662849688	0.0339154764007272	0.0975830012002192	0.0654731477181712	0.128317611419648	0.0908305076546982	0.0329132719097278	1.88970388678402	1.51579906628463	2.33063139141058
NM	NM_Cibola Count	35006	-107.804609	35.113977	2.26752726504427	0.0339154764007272	0.0975830012002192	0.0654731477181712	0.128317611419648	0.102768269203167	0.0302749434767686	2.04152628237013	1.67355506412108	2.46829499733331
NM	NM_Colfax Count	35007	-104.643736	36.702618	1.22348399708118	0.0339154764007272	0.0975830012002192	0.0654731477181712	0.128317611419648	0.0924295726409739	0.0306177832037591	1.9095219841824	1.55676872419706	2.32056105638533
NM	NM_Curry County	35009	-103.215708	34.420099	13.4262677967333	0.0339154764007272	0.0975830012002192	0.0654731477181712	0.128317611419648	0.0940007489341484	0.0324169303145337	1.92914928063901	1.5543470943663	2.36960383934351
NM	NM_De Baca Coun	35011	-104.257875	34.465462	0.28916036739979	0.0339154764007272	0.0975830012002192	0.0654731477181712	0.128317611419648	0.084534057647055	0.0324710585233368	1.81319891020293	1.45579722548992	2.23456776517267
NM	NM_Doqa Ana Cou	35013	-106.728697	32.247294	22.0833942397587	0.0339154764007272	0.0975830012002192	0.0654731477181712	0.128317611419648	0.098857400449325	0.0327510850796933	1.99079748308257	1.60293713547632	2.44666541889851
NM	NM_Eddy County,	35015	-104.291387	32.547601	5.37698692651816	0.0339154764007272	0.0975830012002192	0.0654731477181712	0.128317611419648	0.0898243865211992	0.0331442378955866	1.87731560244061	1.50296226682362	2.31942467139755
NM	NM_Grant County	35017	-108.242693	32.780455	2.62714974102948	0.0339154764007272	0.0975830012002192	0.0654731477181712	0.128317611419648	0.0887509048498425	0.0313579917196241	1.86416675184135	1.51034799359195	2.27843324664532
NM	NM_Guadalupe Co	35019	-104.792489	34.930036	0.547606238655213	0.0339154764007272	0.0975830012002192	0.0654731477181712	0.128317611419648	0.0888799334718973	0.0321297255503096	1.86574344609	1.50368697957105	2.29128507087868
NM	NM_Harding Coun	35021	-103.984528	35.861023	0.113500622278239	0.0339154764007272	0.0975830012002192	0.0654731477181712	0.128317611419648	0.083756462060026	0.0316439334810223	1.80391855946809	1.45629698048914	2.21214136451094
NM	NM_Hidalgo Coun	35023	-108.76674	32.275633	0.470331286338418	0.0339154764007272	0.0975830012002192	0.0654731477181712	0.128317611419648	0.0802673708322673	0.0309228134707062	1.76272656286261	1.42857239214065	2.15411530684124
NM	NM_Lea County,	35025	-103.193711	32.753117	6.24446966593445	0.0339154764007272	0.0975830012002192	0.0654731477181712	0.128317611419648	0.0881463901003225	0.0328307019618841	1.85679337053247	1.48890201795015	2.29081945937091
NM	NM_Lincoln Coun	35027	-105.631173	33.420964	1.56402089839815	0.0339154764007272	0.0975830012002192	0.0654731477181712	0.128317611419648	0.0900877804675781	0.0327161386136559	1.8805527090744	1.51012717094752	2.3170487290122
NM	NM_Los Alamos C	35028	-106.270283	35.868766	68.3896410840206	0.0339154764007272	0.0975830012002192	0.0654731477181712	0.128317611419648	0.120460566299769	0.0306815386106748	2.28344424986701	1.87675857522189	2.75369713127431
NM	NM_Luna County,	35029	-107.740412	32.217487	3.08686204620758	0.0339154764007272	0.0975830012002192	0.0654731477181712	0.128317611419648	0.0882789600549129	0.0320741775508449	1.85840843062687	1.49805212270581	2.28191259414825
NM	NM_McKinley Cou	35031	-108.63423	35.511504	5.05074265519365	0.0339154764007272	0.0975830012002192	0.0654731477181712	0.128317611419648	0.107110132982601	0.029486231491967	2.09899541856047	1.73200349847891	2.5224822535452
NM	NM_Mora County,	35033	-105.241049	35.99928	0.902754750309873	0.0339154764007272	0.0975830012002192	0.0654731477181712	0.128317611419648	0.0940682400370272	0.0311318691986292	1.92999583582426	1.56875753058383	2.3517969331374
NM	NM_Otero County	35035	-105.989844	32.806642	3.93159998853535	0.0339154764007272	0.0975830012002192	0.0654731477181712	0.128317611419648	0.0918787119902237	0.0328556368136568	1.90267695282584	1.52734597678816	2.34501205369715
NM	NM_Quay County,	35037	-103.65613	35.180626	1.10566304747799	0.0339154764007272	0.0975830012002192	0.0654731477181712	0.128317611419648	0.0866610441212081	0.0321239435516152	1.83877146503838	1.48092497603345	2.25964339586632
NM	NM_Rio Arriba C	35039	-106.204801	36.201002	2.54852788818801	0.0339154764007272	0.0975830012002192	0.0654731477181712	0.128317611419648	0.102717241456456	0.030411615244949	2.04085809691952	1.67144604824611	2.46959069176974
NM	NM_Roosevelt Co	35041	-103.348217	34.167549	2.90943053650497	0.0339154764007272	0.0975830012002192	0.0654731477181712	0.128317611419648	0.0872946320795558	0.0325296071417843	1.84644235869672	1.48325672867557	2.27438322480751
NM	NM_Sandoval Cou	35043	-106.64926	35.328605	15.2530327817414	0.0339154764007272	0.0975830012002192	0.0654731477181712	0.128317611419648	0.110048347437052	0.0309140433570074	2.13857978868537	1.74950676713839	2.59028771402731
NM	NM_San Juan Cou	35045	-108.220647	36.72194	8.64107643286692	0.00856201001481093	0.160426583633906	0.125998790965389	0.19385698300395	0.0920928262978596	0.0321627822713936	1.90533531217165	1.53686726115397	2.33805354495278
NM	NM_San Miguel C	35047	-105.309684	35.573296	2.22375441186614	0.0339154764007272	0.0975830012002192	0.0654731477181712	0.128317611419648	0.0964650649967519	0.0314830005103198	1.96024469636523	1.59074960116692	2.39213009580569
NM	NM_Santa Fe Cou	35049	-106.004953	35.630805	30.3793955875835	0.0339154764007272	0.0975830012002192	0.0654731477181712	0.128317611419648	0.112534833726742	0.031077872543961	2.17252018925739	1.77668852528523	2.63211093643416
NM	NM_Sierra Count	35051	-107.277841	33.109273	0.983438414619692	0.0339154764007272	0.0975830012002192	0.0654731477181712	0.128317611419648	0.0886766229684199	0.0320558705316857	1.86325951189701	1.5023480690796	2.28732471304441
NM	NM_Socorro Coun	35053	-106.957793	34.153828	0.966087977098632	0.0339154764007272	0.0975830012002192	0.0654731477181712	0.128317611419648	0.0936744073881833	0.0316839601326949	1.92505992319719	1.55866857096858	2.35410570976542
NM	NM_Taos County,	35055	-105.609376	36.433447	5.73048967278916	0.0339154764007272	0.0975830012002192	0.0654731477181712	0.128317611419648	0.102857010930792	0.0305240674442774	2.04268871333046	1.6717528608407	2.47340949303927
NM	NM_Torrance Cou	35057	-106.100997	34.867124	1.78402352525094	0.0339154764007272	0.0975830012002192	0.0654731477181712	0.128317611419648	0.0969098867335731	0.0316622060372029	1.96589822244871	1.59362253216206	2.40136167254076
NM	NM_Union County	35059	-103.262118	36.455575	0.409080532001703	0.0339154764007272	0.0975830012002192	0.0654731477181712	0.128317611419648	0.0836786831223611	0.0313150544368358	1.80299230771046	1.45883265246624	2.20648546392822
NM	NM_Valencia Cou	35061	-106.722542	34.752149	27.7166132147635	0.0339154764007272	0.0975830012002192	0.0654731477181712	0.128317611419648	0.111044766242105	0.0313804620982887	2.15213203052422	1.75568087353185	2.61330970680843
NY	NY_Albany Count	36001	-73.81304	42.678976	221.111665110043	0.0220737331930681	0.133180251900572	0.102178056009637	0.161517910221683	0.15431926251206	0.0264550027454955	2.80624563424464	2.39089235795417	3.2733629874332
NY	NY_Allegany Cou	36003	-78.019297	42.228245	17.2026734257683	0.113855074663177	0.140694612516011	0.100571806878943	0.185850686960915	0.108769508233138	0.0266727652607009	2.12128168660149	1.78423264216468	2.50478448721552
NY	NYC.boroughs	36005	-73.9223448185107	40.7248348846971	6878.78935457926	0.332857034173494	0.327800415347075	0.287775281629184	0.365792708937394	0.227629759539682	0.0291979330347759	4.2384303276151	3.61567280237573	4.93583301523954
NY	NY_Broome Count	36007	-75.934245	42.121306	102.792137408429	0.113855074663177	0.140694612516011	0.100571806878943	0.185850686960915	0.138821478391471	0.0260282465522379	2.55686965126205	2.17607067050745	2.98578579803919
NY	NY_Cattaraugus	36009	-78.607656	42.224267	22.2251000578701	0.113855074663177	0.140694612516011	0.100571806878943	0.185850686960915	0.11001209266473	0.0265481760709507	2.13808791740325	1.80043660213455	2.52192730913573
NY	NY_Cayuga Count	36011	-76.560044	42.93537	37.9573739886685	0.113855074663177	0.140694612516011	0.100571806878943	0.185850686960915	0.124891011078987	0.0264305428130024	2.34729254685513	1.98570317924259	2.75664533233122
NY	NY_Chautauqua C	36013	-79.314671	42.246256	32.6608539430217	0.113855074663177	0.140694612516011	0.100571806878943	0.185850686960915	0.113654793487348	0.0265971505129385	2.18794072372229	1.84357024190981	2.57916195711142
NY	NY_Chemung Coun	36015	-76.813046	42.118262	78.4365478777565	0.113855074663177	0.140694612516011	0.100571806878943	0.185850686960915	0.128415284671919	0.0265445852311221	2.39903939594963	2.029797357355	2.81693119550697
[truncated: 1,306 more rows]
